# Supplementary material for: Do electronic medication monitors improve tuberculosis treatment outcomes? Programmatic experience from China
Source: PLoS One. 2020 Nov 9;15(11):e0242112. doi: 10.1371/journal.pone.0242112 (PMC7652336; doi:10.1371/journal.pone.0242112)
Supplement: S1 Annex — (XLSX) [file pone.0242112.s001.xlsx]

## Sheet: dataset
idcode	Age	Sex	Occupation	Migrant	Classifi	Category	Delay	EMMgroup	Treatcome	unfavcome
220105022-2018-00140	3	2	3	0	1	1	0	1	1	1
220105022-2018-00141	3	1	5	0	1	1	0	1	1	1
220105022-2018-00142	2	1	5	0	1	1	0	0	1	1
220105022-2018-00143	3	2	5	0	1	1	0	0	1	1
220105022-2018-00144	2	2	5	0	2	1	0	0	2	1
220105022-2018-00146	2	1	5	0	2	1	0	0	2	1
220105022-2018-00147	3	2	5	0	1	1	0	0	1	1
220105022-2018-00148	3	1	5	0	2	1	0	0	2	1
220105022-2018-00150	3	2	5	0	1	1	0	1	1	1
220105022-2018-00151	4	2	5	0	1	1	0	1	1	1
220105022-2018-00152	2	1	6	0	3	1	0	0	2	1
220105022-2018-00153	2	1	3	0	1	1	0	0	1	1
220105022-2018-00154	4	1	3	0	1	1	0	0	4	0
220105022-2018-00155	4	2	3	0	2	1	0	1	2	1
220105022-2018-00156	3	2	3	0	2	1	0	1	2	1
220105022-2018-00157	3	2	1	0	2	1	0	0	2	1
220105022-2018-00158	2	2	5	0	2	1	0	0	2	1
220105022-2018-00159	3	1	5	0	1	1	0	1	1	1
220105022-2018-00160	3	2	5	0	1	1	0	1	1	1
220105022-2018-00162	3	2	5	0	1	1	0	1	1	1
220105022-2018-00163	3	1	3	0	1	1	0	1	1	1
220105022-2018-00165	3	1	1	0	1	1	0	0	1	1
220105022-2018-00166	2	1	5	0	2	1	0	0	2	1
220105022-2018-00167	2	2	5	0	1	1	0	0	1	1
220105022-2018-00168	3	2	5	0	1	1	0	0	1	1
220105022-2018-00169	2	2	3	0	1	1	0	1	1	1
220105022-2018-00170	3	1	5	0	2	1	0	0	2	1
220105022-2018-00171	3	2	5	0	1	1	0	0	1	1
220105022-2018-00173	3	2	5	0	1	1	0	0	1	1
220105022-2018-00174	3	2	5	0	2	1	0	0	2	1
220105022-2018-00175	2	1	5	0	2	1	0	0	2	1
220105022-2018-00176	2	2	6	0	2	1	0	1	2	1
220105022-2018-00177	2	2	5	0	1	1	0	1	1	1
220105022-2018-00178	3	2	3	0	1	1	0	1	1	1
220105022-2018-00180	2	2	5	0	1	1	0	0	1	1
220105022-2018-00181	3	2	1	0	1	1	0	0	1	1
220105022-2018-00182	2	1	5	1	1	1	0	0	2	1
220105022-2018-00183	3	2	5	0	1	1	0	0	1	1
220105022-2018-00186	3	2	5	0	1	1	0	0	1	1
220105022-2018-00187	2	2	1	0	2	1	0	0	2	1
220105022-2018-00188	4	2	3	0	1	1	0	0	1	1
220105022-2018-00189	3	2	1	0	2	1	0	0	2	1
220105022-2018-00190	2	1	1	0	1	1	0	0	1	1
220105022-2018-00191	3	1	5	0	1	1	0	0	1	1
220105022-2018-00192	3	2	5	0	1	1	0	0	1	1
220105022-2018-00193	3	2	5	0	1	1	0	0	1	1
220105022-2018-00194	4	1	3	0	3	1	0	1	2	1
220105022-2018-00195	2	2	5	0	2	1	0	0	2	1
220105022-2018-00196	3	2	5	0	1	1	0	1	1	1
220105022-2018-00197	2	2	5	0	2	1	0	0	2	1
220105022-2018-00198	3	2	1	0	1	1	0	1	1	1
220105022-2018-00199	2	1	6	0	1	1	0	0	1	1
220105022-2018-00200	2	1	5	0	1	1	0	1	1	1
220105022-2018-00201	3	2	1	0	1	1	0	0	1	1
220105022-2018-00202	3	2	5	0	1	1	0	1	1	1
220105022-2018-00203	2	2	5	0	1	1	0	1	1	1
220105022-2018-00205	3	1	2	0	1	1	0	0	1	1
220105022-2018-00206	3	2	5	0	1	1	0	1	1	1
220105022-2018-00207	3	1	5	0	1	1	0	1	1	1
220105022-2018-00209	3	2	5	0	1	1	0	1	1	1
220105022-2018-00210	4	2	5	0	2	1	0	0	2	1
220105022-2018-00211	4	2	5	0	2	1	0	0	2	1
220105022-2018-00212	2	1	6	1	2	1	0	0	2	1
220105022-2018-00213	2	1	5	0	1	1	0	0	1	1
220105022-2018-00214	2	2	5	0	1	1	0	1	1	1
220105022-2018-00215	4	2	3	0	1	1	0	1	1	1
220105022-2018-00217	2	2	6	0	2	1	0	1	2	1
220105022-2018-00218	4	1	5	0	1	1	0	1	1	1
220105022-2018-00219	3	1	5	0	2	1	0	0	2	1
220105022-2018-00220	3	2	5	0	1	1	0	1	1	1
220105022-2018-00221	3	1	5	0	2	1	0	0	2	1
220105022-2018-00222	2	1	5	0	2	1	0	0	2	1
220105022-2018-00223	2	2	5	0	1	1	0	1	1	1
220105022-2018-00224	4	2	3	0	1	1	0	1	1	1
220105022-2018-00225	3	2	1	0	2	1	0	0	4	0
220105022-2018-00226	3	2	5	0	2	1	0	1	2	1
220105022-2018-00227	3	2	5	0	3	1	0	0	2	1
220105022-2018-00228	2	2	5	0	2	1	0	0	2	1
220105022-2018-00229	3	1	3	0	1	1	0	0	1	1
220105022-2018-00230	2	1	6	0	3	1	0	0	2	1
220105022-2018-00231	2	1	6	0	2	1	0	1	2	1
220105022-2018-00232	3	2	5	0	1	1	0	1	1	1
220105022-2018-00233	4	2	5	0	1	1	0	1	1	1
220105022-2018-00234	2	2	6	0	2	1	0	0	2	1
220105022-2018-00235	2	1	5	0	2	1	0	0	2	1
220105022-2018-00236	2	1	5	0	2	1	0	0	2	1
220105022-2018-00237	3	2	5	0	2	1	0	0	2	1
220105022-2018-00238	3	2	5	0	2	1	0	0	2	1
220105022-2018-00239	4	1	5	1	2	1	0	1	2	1
220105022-2018-00240	3	2	5	0	2	1	0	0	2	1
220105022-2018-00241	3	1	1	0	1	1	0	1	1	1
220105022-2018-00242	3	2	5	0	2	1	0	1	2	1
220105022-2018-00243	2	2	2	1	2	1	0	0	2	1
220105022-2018-00244	2	1	5	0	1	1	0	0	1	1
220105022-2018-00245	3	2	5	0	1	1	0	0	1	1
220105022-2018-00246	3	1	5	0	2	1	0	0	2	1
220105022-2018-00247	4	1	5	0	1	1	0	0	1	1
220105022-2018-00248	3	1	5	0	2	1	0	1	2	1
220105022-2018-00249	3	2	1	0	1	1	0	1	1	1
220105022-2018-00250	3	2	5	0	2	1	0	0	2	1
220105022-2018-00251	2	2	6	0	1	1	0	0	1	1
220105022-2018-00252	3	2	5	0	2	1	0	1	2	1
220105022-2018-00253	3	1	5	0	1	1	0	0	1	1
220105022-2018-00254	3	1	5	0	1	1	0	0	1	1
220105022-2018-00255	2	1	6	0	3	1	0	0	2	1
220105022-2018-00256	2	2	5	0	3	1	0	0	2	1
220105022-2018-00257	2	2	5	0	3	1	0	0	2	1
220105022-2018-00258	2	1	5	0	1	1	0	0	1	1
220105022-2018-00259	3	2	3	0	2	1	0	1	2	1
220105022-2018-00260	2	2	5	0	1	1	0	0	1	1
220105022-2018-00261	3	2	3	0	2	1	0	0	2	1
220105022-2018-00262	2	2	5	0	1	1	0	1	1	1
220105022-2018-00264	4	1	5	0	1	1	0	0	1	1
220105022-2018-00265	2	2	6	0	1	1	0	0	1	1
220105022-2018-00267	3	2	5	0	1	1	0	0	1	1
220105022-2018-00269	4	2	3	0	1	1	0	0	4	0
220105022-2018-00270	2	1	1	0	1	1	0	0	1	1
220106005-2018-00167	3	1	5	0	3	1	0	0	2	1
220106005-2018-00168	3	1	1	0	3	1	0	0	2	1
220106005-2018-00169	3	2	5	0	2	1	0	0	2	1
220106005-2018-00173	2	1	6	0	3	1	0	0	2	1
220106005-2018-00175	4	2	3	0	2	1	0	0	2	1
220106005-2018-00176	3	2	5	0	2	1	0	0	2	1
220106005-2018-00178	2	2	5	0	2	1	0	1	2	1
220106005-2018-00179	2	2	5	0	3	1	0	0	2	1
220106005-2018-00180	4	2	5	0	3	1	0	0	2	1
220106005-2018-00181	3	2	1	0	1	1	0	0	1	1
220106005-2018-00183	2	1	6	0	1	1	0	0	1	1
220106005-2018-00184	2	2	5	0	1	1	0	0	1	1
220106005-2018-00185	2	2	5	0	1	1	0	0	1	1
220106005-2018-00187	4	2	3	0	2	1	0	1	2	1
220106005-2018-00188	3	2	5	0	2	1	0	0	2	1
220106005-2018-00189	4	2	3	0	1	1	0	0	1	1
220106005-2018-00190	4	1	3	0	1	1	0	0	1	1
220106005-2018-00191	3	2	1	0	1	1	0	0	1	1
220106005-2018-00192	3	2	1	0	2	1	0	1	2	1
220106005-2018-00193	3	2	2	0	2	1	0	0	2	1
220106005-2018-00194	2	2	5	0	3	1	0	0	2	1
220106005-2018-00195	2	1	5	0	1	1	0	0	1	1
220106005-2018-00196	4	2	3	0	2	1	0	0	2	1
220106005-2018-00197	3	1	5	0	3	1	0	0	2	1
220106005-2018-00198	3	2	5	0	1	2	0	0	1	1
220106005-2018-00199	3	2	5	0	1	2	0	0	1	1
220106005-2018-00200	2	2	2	0	2	1	0	1	2	1
220106005-2018-00201	2	2	7	0	2	1	0	1	2	1
220106005-2018-00202	4	1	3	0	1	1	0	0	1	1
220106005-2018-00203	3	1	5	0	3	1	0	0	2	1
220106005-2018-00204	3	1	3	0	1	2	0	0	1	1
220106005-2018-00205	3	1	5	0	2	1	0	0	2	1
220106005-2018-00206	3	2	1	0	3	1	0	0	2	1
220106005-2018-00207	4	2	3	0	3	2	0	0	4	0
220106005-2018-00208	2	2	5	0	2	1	0	1	2	1
220106005-2018-00209	2	1	6	0	2	1	0	0	2	1
220106005-2018-00211	2	2	5	0	3	1	0	0	2	1
220106005-2018-00212	2	2	5	0	2	1	0	0	2	1
220106005-2018-00213	2	2	5	0	2	1	0	1	2	1
220106005-2018-00214	2	2	6	0	1	1	0	0	2	1
220106005-2018-00215	2	1	5	0	1	2	0	0	1	1
220106005-2018-00216	4	2	3	0	1	1	0	1	1	1
220106005-2018-00217	3	2	5	0	1	2	0	0	1	1
220106005-2018-00218	2	2	1	0	1	1	0	0	1	1
220106005-2018-00219	4	2	5	0	3	1	0	0	2	1
220106005-2018-00220	2	1	1	0	2	1	0	1	2	1
220106005-2018-00221	2	1	5	0	3	1	0	0	2	1
220106005-2018-00222	1	2	6	0	2	1	0	0	2	1
220106005-2018-00223	3	2	2	0	2	1	0	1	2	1
220106005-2018-00224	3	2	5	0	1	1	0	0	1	1
220106005-2018-00225	2	2	2	0	1	1	0	0	1	1
220106005-2018-00226	2	1	3	0	2	1	0	1	2	1
220106005-2018-00227	3	2	2	0	2	1	0	0	2	1
220106005-2018-00228	3	2	3	0	1	2	0	0	1	1
220106005-2018-00231	2	2	5	0	1	2	0	0	1	1
220106005-2018-00232	2	2	5	0	1	1	0	0	1	1
220106005-2018-00235	2	1	6	0	1	1	0	0	1	1
220106005-2018-00236	3	2	5	0	2	1	0	0	2	1
220106005-2018-00237	3	2	5	0	1	1	0	0	1	1
220106005-2018-00238	3	2	3	0	1	1	0	0	1	1
220106005-2018-00239	2	1	6	0	3	1	0	0	2	1
220106005-2018-00240	2	2	5	0	1	1	0	0	1	1
220106005-2018-00241	2	2	5	0	1	1	0	0	1	1
220106005-2018-00242	3	2	5	0	1	1	0	0	1	1
220106005-2018-00244	3	2	1	0	3	1	0	0	2	1
220106005-2018-00246	3	2	5	0	1	1	0	0	1	1
220106005-2018-00249	4	2	3	0	1	1	0	1	1	1
220106005-2018-00250	3	1	5	0	1	1	0	0	1	1
220106005-2018-00251	4	2	3	0	1	1	0	0	1	1
220106005-2018-00252	4	1	5	0	1	2	0	0	1	1
220106005-2018-00253	2	2	6	0	2	1	0	0	2	1
220106005-2018-00254	3	2	3	0	1	1	0	0	4	0
220106005-2018-00255	3	1	5	0	1	2	0	0	1	1
220106005-2018-00256	3	1	1	0	1	1	0	0	1	1
220106005-2018-00257	3	2	3	0	1	2	0	0	1	1
220106005-2018-00258	2	2	5	0	1	1	0	0	1	1
220106005-2018-00260	4	2	3	0	3	1	0	0	2	1
220106005-2018-00261	2	2	5	0	3	1	0	1	6	0
220106005-2018-00262	2	2	5	0	3	1	0	0	2	1
220106005-2018-00264	2	1	3	0	2	1	0	0	2	1
220106005-2018-00265	4	2	5	0	2	1	0	1	4	0
220106005-2018-00266	4	2	1	0	2	1	0	0	2	1
220106005-2018-00267	2	2	5	0	2	1	0	0	2	1
220303003-2018-00246	2	2	5	0	2	1	0	0	2	1
220303003-2018-00247	4	2	5	0	2	1	0	0	2	1
220303003-2018-00248	4	2	3	0	1	1	0	0	2	1
220303003-2018-00249	3	2	5	0	1	1	1	0	2	1
220303003-2018-00250	2	1	1	0	1	1	1	0	2	1
220303003-2018-00251	4	2	3	0	2	1	0	0	2	1
220303003-2018-00253	3	1	1	0	1	1	1	0	2	1
220303003-2018-00254	2	2	1	0	1	1	1	0	2	1
220303003-2018-00255	3	2	5	0	2	1	0	0	2	1
220303003-2018-00256	2	1	3	0	2	1	0	0	2	1
220303003-2018-00257	3	2	1	0	2	1	0	0	2	1
220303003-2018-00260	3	2	7	0	2	1	0	0	2	1
220303003-2018-00261	2	2	1	1	2	1	0	0	2	1
220303003-2018-00264	2	2	2	0	1	1	0	0	1	1
220303003-2018-00265	3	1	5	0	2	1	0	0	2	1
220303003-2018-00269	3	2	1	0	2	1	0	0	2	1
220303003-2018-00270	2	2	1	0	2	1	0	0	2	1
220303003-2018-00271	2	1	1	0	2	1	0	0	2	1
220303003-2018-00273	3	2	5	0	1	1	0	0	1	1
220303003-2018-00274	2	1	5	0	3	1	0	0	2	1
220303003-2018-00276	3	2	7	0	2	1	0	0	2	1
220303003-2018-00277	3	2	3	0	1	1	0	0	1	1
220303003-2018-00278	2	2	1	0	1	1	0	0	1	1
220303003-2018-00279	3	2	3	0	1	1	0	0	1	1
220303003-2018-00280	3	2	5	0	1	1	0	0	1	1
220303003-2018-00281	2	1	5	0	2	1	0	0	2	1
220303003-2018-00282	2	1	2	0	3	1	0	0	2	1
220303003-2018-00283	2	1	5	0	1	1	0	0	1	1
220303003-2018-00284	3	1	3	0	1	1	0	0	1	1
220303003-2018-00285	2	2	5	0	2	1	0	0	2	1
220303003-2018-00286	3	2	5	0	1	1	0	0	1	1
220303003-2018-00287	3	2	3	0	1	1	0	0	1	1
220303003-2018-00289	4	1	3	0	1	2	0	0	1	1
220303003-2018-00290	2	2	6	0	1	1	0	0	1	1
220303003-2018-00291	2	1	5	0	1	1	0	0	1	1
220303003-2018-00292	2	1	5	0	2	1	0	0	2	1
220303003-2018-00293	4	2	3	0	1	1	0	0	1	1
220303003-2018-00294	2	2	1	0	2	1	0	0	2	1
220303003-2018-00295	4	1	5	0	1	1	0	1	1	1
220303003-2018-00296	3	1	5	0	1	1	0	0	1	1
220303003-2018-00297	3	2	5	0	2	1	0	0	2	1
220303003-2018-00298	3	2	1	0	1	1	0	0	1	1
220303003-2018-00299	3	2	5	0	1	1	0	0	1	1
220303003-2018-00301	4	1	3	0	2	1	0	0	2	1
220303003-2018-00303	4	1	5	0	1	1	0	0	1	1
220303003-2018-00304	3	1	5	0	1	1	0	0	1	1
220303003-2018-00305	2	1	1	0	2	1	0	0	2	1
220303003-2018-00306	4	1	5	0	1	1	0	0	1	1
220303003-2018-00307	2	1	2	0	2	1	0	0	2	1
220303003-2018-00308	3	2	1	0	1	1	0	0	1	1
220303003-2018-00309	3	2	5	0	2	1	0	0	2	1
220303003-2018-00310	3	2	2	0	2	1	0	0	2	1
220303003-2018-00311	2	2	5	0	3	1	0	0	2	1
220303003-2018-00312	3	2	1	0	2	1	0	1	2	1
220303003-2018-00313	4	2	1	0	1	1	0	1	1	1
220303003-2018-00314	2	2	1	0	1	1	0	0	1	1
220303003-2018-00315	3	2	1	0	1	2	0	0	1	1
220303003-2018-00316	3	2	5	0	1	1	0	0	1	1
220303003-2018-00317	3	1	3	0	1	1	0	0	1	1
220303003-2018-00318	3	1	5	0	2	1	0	0	2	1
220303003-2018-00319	3	1	5	0	2	1	0	1	2	1
220303003-2018-00320	3	1	1	0	2	1	0	0	2	1
220303003-2018-00322	4	1	3	0	1	1	0	0	1	1
220303003-2018-00324	3	1	1	0	2	1	0	0	2	1
220303003-2018-00325	2	1	6	0	2	1	0	0	2	1
220303003-2018-00326	3	1	1	0	1	1	0	0	1	1
220303003-2018-00327	3	2	5	0	2	1	0	1	2	1
220303003-2018-00328	3	2	5	0	2	1	0	0	2	1
220303003-2018-00329	3	2	5	0	1	1	0	1	1	1
220303003-2018-00330	3	2	5	0	2	1	0	1	2	1
220303003-2018-00331	2	1	5	0	2	1	0	0	2	1
220303003-2018-00333	3	1	1	0	1	1	0	0	1	1
220303003-2018-00334	2	2	5	0	2	1	0	0	2	1
220303003-2018-00335	2	2	6	1	2	1	0	0	2	1
220303003-2018-00336	2	1	5	0	2	1	0	0	2	1
220303003-2018-00337	4	2	5	0	1	1	0	1	1	1
220303003-2018-00338	4	1	3	0	1	1	0	0	1	1
220303003-2018-00339	4	2	3	0	1	1	0	0	1	1
220303003-2018-00340	2	2	5	0	1	1	0	0	2	1
220303003-2018-00341	2	2	1	0	2	1	0	0	2	1
220303003-2018-00342	4	2	3	0	1	1	0	0	1	1
220303003-2018-00343	2	1	1	0	3	1	0	0	2	1
220303003-2018-00344	4	1	5	0	1	1	0	0	1	1
220303003-2018-00345	2	1	6	0	2	1	0	0	2	1
220303003-2018-00347	4	2	5	0	1	1	0	0	1	1
220303003-2018-00348	3	1	5	0	1	1	0	0	1	1
220303003-2018-00350	2	2	5	0	1	1	0	1	1	1
220303003-2018-00351	3	2	2	0	3	1	0	0	2	1
220303003-2018-00352	3	2	1	0	1	1	0	0	1	1
220303003-2018-00353	2	2	5	0	2	1	0	1	2	1
220303003-2018-00354	2	1	6	0	2	1	0	1	2	1
220303003-2018-00355	3	2	1	0	1	1	0	1	1	1
220303003-2018-00357	3	2	1	0	1	2	0	0	1	1
220303003-2018-00358	2	2	1	0	3	1	0	0	2	1
220303003-2018-00359	3	1	1	0	1	1	0	0	1	1
220303003-2018-00360	2	1	5	0	3	1	0	0	2	1
220303003-2018-00362	2	2	6	0	1	2	0	0	1	1
220303003-2018-00363	3	2	1	0	2	1	0	1	2	1
220303003-2018-00364	2	2	1	0	1	1	0	0	1	1
220303003-2018-00366	3	1	7	0	1	1	0	0	1	1
220303003-2018-00367	4	2	7	0	1	1	0	0	1	1
220303003-2018-00369	3	2	1	0	1	1	0	0	1	1
220303003-2018-00370	2	2	5	1	1	1	0	0	1	1
220303003-2018-00371	2	1	5	0	2	1	0	0	2	1
220303003-2018-00372	1	1	6	1	2	1	0	0	2	1
220303003-2018-00373	2	2	7	0	2	1	0	0	2	1
220303003-2018-00374	4	2	5	1	1	1	0	0	1	1
220303003-2018-00375	4	2	1	0	1	1	0	0	1	1
220303003-2018-00376	2	2	1	0	2	1	0	0	2	1
220303003-2018-00377	2	1	3	0	2	1	0	0	2	1
220303003-2018-00378	3	1	5	0	1	1	0	0	1	1
220303003-2018-00379	3	2	1	0	1	1	0	0	1	1
220303003-2018-00380	4	2	1	0	1	1	0	0	1	1
220303003-2018-00381	2	2	5	0	1	1	0	1	1	1
220303003-2018-00382	3	2	5	1	3	1	0	1	1	1
220303003-2018-00383	4	1	5	0	2	1	0	0	2	1
220303003-2018-00384	3	2	7	0	2	1	0	1	2	1
220303003-2018-00385	4	2	1	0	1	1	0	0	1	1
220303003-2018-00386	3	2	5	1	1	1	0	1	1	1
220403013-2018-00135	4	2	5	0	2	1	0	1	2	1
220403013-2018-00142	2	1	5	0	2	1	0	1	2	1
220403013-2018-00145	3	2	5	0	2	1	0	1	2	1
220403013-2018-00150	2	2	5	0	2	1	0	1	2	1
220403013-2018-00155	2	2	5	1	2	1	0	1	2	1
220403013-2018-00156	3	2	5	0	2	1	0	1	2	1
220403013-2018-00157	2	1	5	0	2	1	0	1	2	1
220403013-2018-00158	4	1	5	0	1	1	0	0	2	1
220403013-2018-00160	3	2	5	0	2	1	0	1	2	1
220403013-2018-00165	3	2	5	0	2	1	0	0	2	1
220403013-2018-00169	3	2	5	0	1	1	0	1	1	1
220403013-2018-00172	3	2	5	0	1	1	0	0	1	1
220403013-2018-00173	3	1	5	0	2	1	0	1	2	1
220403013-2018-00181	4	2	5	0	1	1	0	0	1	1
220403013-2018-00182	3	1	5	0	1	1	0	0	1	1
220403013-2018-00183	4	1	5	0	2	1	0	0	2	1
220403013-2018-00184	2	2	5	0	1	1	0	0	1	1
220403013-2018-00185	3	2	5	0	1	1	0	0	1	1
220403013-2018-00186	3	2	5	0	2	1	0	0	2	1
220403013-2018-00187	2	1	5	0	1	1	0	0	1	1
220403013-2018-00189	2	2	5	0	2	1	0	1	2	1
220403013-2018-00193	3	2	5	0	1	1	0	0	1	1
220403013-2018-00194	2	1	5	0	2	1	0	0	2	1
220403013-2018-00195	3	2	5	0	1	1	0	0	1	1
220403013-2018-00196	3	2	5	0	1	1	0	1	2	1
220403013-2018-00200	2	1	5	0	1	1	0	1	1	1
220403013-2018-00201	4	1	5	0	1	1	0	0	1	1
220403013-2018-00203	3	2	5	0	2	1	0	0	2	1
220403013-2018-00204	3	1	5	0	2	1	0	1	2	1
220403013-2018-00208	3	2	5	0	1	1	0	1	1	1
220403013-2018-00209	2	2	5	0	2	1	0	1	6	0
220403013-2018-00210	4	2	1	0	2	1	0	1	2	1
220403013-2018-00211	3	1	3	0	1	1	0	1	1	1
220403013-2018-00216	2	2	5	0	1	1	0	1	1	1
220403013-2018-00218	2	2	5	0	1	1	0	1	1	1
220403013-2018-00222	2	2	5	0	1	1	0	1	1	1
220403013-2018-00223	3	2	5	0	1	2	0	0	1	1
220403013-2018-00229	2	1	5	0	1	1	0	1	1	1
220403013-2018-00231	4	2	5	0	1	1	0	1	1	1
220403013-2018-00232	3	2	5	0	1	1	0	1	1	1
220403013-2018-00233	3	1	5	0	1	1	0	1	1	1
220403013-2018-00234	2	2	5	0	1	1	0	1	1	1
220403013-2018-00236	3	2	5	0	1	1	0	1	1	1
220403013-2018-00237	3	2	5	0	1	1	0	1	1	1
220403013-2018-00238	2	1	5	0	1	1	0	1	1	1
220403013-2018-00239	2	1	5	0	1	1	0	1	1	1
220403013-2018-00240	2	1	5	0	2	1	0	1	2	1
220403013-2018-00241	2	2	5	0	1	1	0	1	1	1
220403013-2018-00242	4	1	5	0	1	1	0	1	1	1
220403013-2018-00243	4	2	5	0	1	1	0	1	1	1
220403013-2018-00244	3	2	5	0	2	1	0	1	2	1
220403013-2018-00245	4	1	5	0	1	1	0	1	1	1
220403013-2018-00246	3	1	5	0	2	1	0	1	6	0
220403013-2018-00250	4	2	3	0	1	1	0	1	1	1
220403013-2018-00254	3	2	3	0	1	1	0	1	1	1
220403013-2018-00255	2	2	5	0	1	1	0	0	1	1
220403013-2018-00257	3	2	5	0	1	1	0	1	1	1
220403013-2018-00261	3	2	3	0	1	1	0	1	1	1
220403013-2018-00263	3	2	3	0	1	1	0	1	1	1
220403013-2018-00264	2	2	5	0	1	1	0	1	1	1
220403013-2018-00265	3	2	5	0	1	1	0	0	4	0
220502011-2018-00117	4	1	3	0	2	1	0	0	2	1
220502011-2018-00118	4	2	1	0	2	1	0	0	2	1
220502011-2018-00119	4	2	3	0	2	1	0	0	2	1
220502011-2018-00120	3	2	3	0	2	1	0	0	2	1
220502011-2018-00121	3	2	2	0	2	1	0	0	2	1
220502011-2018-00122	2	2	2	0	1	1	0	0	1	1
220502011-2018-00123	3	2	3	1	2	1	0	0	2	1
220502011-2018-00124	2	2	5	0	1	1	0	0	1	1
220502011-2018-00125	4	1	5	0	1	1	0	0	1	1
220502011-2018-00126	3	2	3	0	1	1	0	0	1	1
220502011-2018-00127	2	1	5	0	2	1	0	0	2	1
220502011-2018-00128	2	2	1	0	2	1	0	0	2	1
220502011-2018-00129	4	1	5	0	1	1	1	0	1	1
220502011-2018-00130	3	2	5	0	1	1	0	0	1	1
220502011-2018-00131	3	1	3	0	2	1	0	0	2	1
220502011-2018-00132	2	1	3	0	1	1	0	0	1	1
220502011-2018-00133	2	2	5	0	2	1	0	1	2	1
220502011-2018-00135	3	1	3	0	1	1	0	0	1	1
220502011-2018-00136	2	1	2	0	1	1	0	0	1	1
220502011-2018-00137	2	2	5	0	1	1	0	0	1	1
220502011-2018-00138	2	2	5	0	2	1	0	1	2	1
220502011-2018-00139	2	1	2	0	1	1	1	1	1	1
220502011-2018-00140	3	2	3	0	2	1	0	0	2	1
220502011-2018-00149	3	2	5	0	1	1	0	0	1	1
220502011-2018-00150	4	2	5	0	1	1	1	0	1	1
220502011-2018-00151	4	2	3	0	2	1	0	0	2	1
220502011-2018-00155	3	2	5	0	2	1	0	0	2	1
220502011-2018-00162	3	2	2	0	1	1	0	1	1	1
220502011-2018-00163	2	2	7	0	1	1	0	1	1	1
220502011-2018-00167	3	2	1	0	1	1	0	0	1	1
220502011-2018-00168	2	2	5	0	1	1	0	0	1	1
220502011-2018-00170	2	1	5	0	2	1	0	1	2	1
220502011-2018-00171	2	2	7	0	1	1	0	0	1	1
220502011-2018-00172	3	1	5	0	1	1	0	1	1	1
220502011-2018-00173	3	2	7	0	2	1	0	1	2	1
220502011-2018-00174	2	2	7	0	2	1	0	1	2	1
220502011-2018-00175	2	1	6	0	2	1	0	1	2	1
220502011-2018-00176	3	2	5	0	1	1	0	0	1	1
220502011-2018-00177	2	2	6	0	2	1	0	1	2	1
220502011-2018-00178	3	2	5	0	1	1	0	0	1	1
220502011-2018-00179	3	2	5	0	1	1	0	0	1	1
220502011-2018-00180	3	1	5	0	1	1	0	1	1	1
220502011-2018-00181	4	1	5	0	1	1	0	0	1	1
220502011-2018-00184	4	2	3	0	1	1	0	1	1	1
220502011-2018-00185	3	2	5	0	1	1	0	1	1	1
220502011-2018-00186	4	2	5	1	1	1	0	1	1	1
220502011-2018-00187	2	2	5	0	1	1	0	1	1	1
220502011-2018-00189	2	2	1	0	2	1	0	0	2	1
220502011-2018-00190	3	2	5	0	2	1	0	1	2	1
220502011-2018-00191	3	2	2	0	2	1	0	0	2	1
220502011-2018-00192	2	2	5	0	2	1	0	0	2	1
220521002-2018-00063	4	2	1	0	2	1	0	1	2	1
220521002-2018-00064	3	1	1	0	2	1	0	1	2	1
220521002-2018-00065	3	2	1	0	1	1	1	1	1	1
220521002-2018-00066	3	2	1	0	1	1	0	1	1	1
220521002-2018-00067	3	2	1	0	2	1	0	1	2	1
220521002-2018-00068	4	2	1	0	1	1	1	1	1	1
220521002-2018-00069	4	1	1	0	1	1	1	1	1	1
220521002-2018-00070	2	2	1	0	2	1	0	1	2	1
220521002-2018-00071	3	2	1	0	1	1	0	1	1	1
220521002-2018-00072	3	2	1	0	2	1	0	1	2	1
220521002-2018-00073	2	2	1	0	2	1	0	1	2	1
220521002-2018-00074	2	2	1	0	1	1	1	1	1	1
220521002-2018-00076	3	2	1	0	2	1	0	1	2	1
220521002-2018-00077	4	2	1	0	1	1	1	1	1	1
220521002-2018-00078	2	1	1	0	1	1	0	1	1	1
220521002-2018-00079	3	2	1	0	2	1	0	1	2	1
220521002-2018-00080	4	2	1	0	1	1	1	1	1	1
220521002-2018-00081	2	1	1	0	2	1	0	1	2	1
220521002-2018-00082	2	1	1	1	2	1	0	1	2	1
220521002-2018-00083	4	2	1	0	1	1	0	1	1	1
220521002-2018-00084	3	2	1	1	1	1	0	1	1	1
220521002-2018-00086	4	2	1	0	2	1	0	1	2	1
220521002-2018-00087	4	2	1	1	1	1	0	1	1	1
220521002-2018-00089	3	2	1	1	1	1	0	1	1	1
220521002-2018-00090	3	2	1	0	1	1	0	1	1	1
220521002-2018-00091	2	2	1	0	2	1	0	1	2	1
220521002-2018-00092	3	2	1	0	1	1	0	1	1	1
220521002-2018-00093	2	2	1	0	1	1	0	1	1	1
220521002-2018-00094	2	2	1	0	2	1	0	1	2	1
220521002-2018-00095	3	2	1	0	1	1	0	1	1	1
220521002-2018-00096	3	2	1	0	2	1	0	1	2	1
220521002-2018-00097	3	2	1	0	2	1	0	1	2	1
220521002-2018-00098	3	2	1	0	1	1	0	1	1	1
220521002-2018-00099	4	2	1	0	1	1	0	1	1	1
220521002-2018-00100	2	1	1	0	2	1	0	1	2	1
220521002-2018-00101	3	2	3	0	2	1	0	1	2	1
220521002-2018-00102	3	2	1	0	1	1	0	1	1	1
220521002-2018-00103	3	2	1	0	2	1	0	1	2	1
220521002-2018-00104	3	1	1	1	1	1	0	1	1	1
220521002-2018-00105	2	2	2	0	1	1	0	1	1	1
220521002-2018-00106	3	2	2	0	1	1	0	1	1	1
220521002-2018-00107	3	1	1	0	1	1	0	1	1	1
220521002-2018-00108	4	2	1	0	2	1	0	1	2	1
220521002-2018-00109	2	2	2	0	2	1	0	1	2	1
220521002-2018-00110	3	2	1	0	1	1	0	1	1	1
220521002-2018-00111	3	1	1	0	1	1	0	1	4	0
220521002-2018-00112	3	2	1	0	2	1	0	1	2	1
220521002-2018-00113	3	2	1	0	2	1	0	1	2	1
220521002-2018-00114	3	2	1	0	2	1	0	1	2	1
220521002-2018-00115	4	2	1	0	2	1	0	1	2	1
220521002-2018-00116	3	2	1	0	2	1	0	1	2	1
220523004-2018-00081	2	2	1	0	1	1	0	1	1	1
220523004-2018-00083	3	2	1	0	1	1	0	1	1	1
220523004-2018-00085	2	1	6	0	1	1	1	1	1	1
220523004-2018-00089	3	2	2	0	1	1	0	1	1	1
220523004-2018-00092	4	1	7	0	1	1	0	1	1	1
220523004-2018-00093	2	1	3	0	1	1	0	1	1	1
220523004-2018-00095	2	1	6	0	2	1	0	1	2	1
220523004-2018-00096	2	2	1	0	1	1	1	1	1	1
220523004-2018-00097	3	2	1	0	1	1	1	1	1	1
220523004-2018-00099	3	2	1	0	1	1	1	0	1	1
220523004-2018-00100	2	2	5	0	2	1	0	0	2	1
220523004-2018-00101	2	1	6	0	2	1	0	1	2	1
220523004-2018-00102	3	1	1	0	1	1	1	1	1	1
220523004-2018-00103	2	2	1	0	2	1	0	0	2	1
220523004-2018-00104	3	1	3	0	1	1	1	1	1	1
220523004-2018-00105	2	2	1	0	2	1	0	1	2	1
220523004-2018-00106	2	2	1	0	2	1	0	1	2	1
220523004-2018-00107	1	1	6	0	1	1	1	0	1	1
220523004-2018-00109	3	2	1	0	2	1	0	0	2	1
220523004-2018-00111	3	2	1	0	2	1	0	0	2	1
220523004-2018-00112	3	2	5	0	2	1	0	0	2	1
220523004-2018-00113	3	2	5	1	2	1	0	0	2	1
220523004-2018-00114	3	2	5	0	2	1	0	0	2	1
220523004-2018-00115	4	2	1	0	2	1	0	0	2	1
220523004-2018-00116	3	2	1	0	2	1	0	0	2	1
220523004-2018-00117	4	2	3	0	2	1	0	0	2	1
220523004-2018-00118	3	2	1	0	1	1	1	1	1	1
220523004-2018-00119	2	1	1	0	1	1	1	1	1	1
220523004-2018-00120	4	2	3	0	2	1	0	0	2	1
220523004-2018-00121	2	1	1	0	2	1	0	0	2	1
220523004-2018-00122	3	2	1	0	2	1	1	1	2	1
220523004-2018-00123	2	2	5	0	2	1	0	1	2	1
220523004-2018-00124	2	1	5	0	2	1	0	0	2	1
220523004-2018-00125	2	1	1	0	1	1	0	0	1	1
220523004-2018-00126	2	1	1	0	1	1	0	0	1	1
220523004-2018-00127	2	2	1	0	1	1	0	0	1	1
220523004-2018-00128	2	2	1	0	1	1	0	1	1	1
220523004-2018-00129	4	2	1	0	1	1	0	1	1	1
220523004-2018-00130	2	2	1	0	1	1	0	1	1	1
220523004-2018-00134	3	1	2	0	1	1	0	1	1	1
220523004-2018-00136	3	2	1	0	1	2	0	1	4	0
220523004-2018-00137	3	2	1	0	1	1	0	1	1	1
220523004-2018-00138	2	1	1	0	2	1	0	1	2	1
220523004-2018-00139	3	1	2	0	2	1	0	1	2	1
220523004-2018-00140	2	2	1	0	1	1	0	1	1	1
220523004-2018-00141	2	1	1	0	1	1	0	1	1	1
220523004-2018-00142	3	2	1	0	1	1	0	1	1	1
220523004-2018-00143	3	1	1	0	1	1	0	1	1	1
220523004-2018-00144	2	2	1	0	1	1	0	1	1	1
220523004-2018-00149	3	2	1	0	1	2	0	1	1	1
220523004-2018-00150	4	2	1	0	1	1	0	1	1	1
220523004-2018-00151	3	2	1	0	2	1	0	1	2	1
220523004-2018-00152	2	2	5	0	2	1	0	1	2	1
220523004-2018-00153	3	2	1	0	1	2	0	1	1	1
220523004-2018-00154	4	2	1	0	2	1	0	1	2	1
220524013-2018-00103	3	1	1	0	1	1	0	1	1	1
220524013-2018-00105	2	2	3	0	2	1	0	1	2	1
220524013-2018-00106	4	2	3	1	2	1	0	1	2	1
220524013-2018-00108	3	2	2	0	2	1	0	1	2	1
220524013-2018-00109	2	2	1	0	2	1	0	1	2	1
220524013-2018-00110	2	2	1	0	2	1	0	1	2	1
220524013-2018-00111	3	2	1	0	1	1	0	1	1	1
220524013-2018-00114	2	2	1	0	2	1	0	1	2	1
220524013-2018-00115	3	2	1	1	2	1	0	1	2	1
220524013-2018-00116	3	1	1	0	1	1	0	1	1	1
220524013-2018-00117	2	1	1	0	1	1	0	1	1	1
220524013-2018-00122	2	2	1	0	1	1	0	1	1	1
220524013-2018-00123	3	2	5	0	1	1	0	1	1	1
220524013-2018-00124	2	2	7	0	1	1	0	1	1	1
220524013-2018-00125	3	2	1	0	2	1	0	1	2	1
220524013-2018-00126	2	1	2	0	1	1	0	1	1	1
220524013-2018-00127	4	2	1	1	1	1	0	1	1	1
220524013-2018-00128	4	1	1	0	1	1	0	1	1	1
220524013-2018-00129	3	2	1	0	1	2	0	1	1	1
220524013-2018-00130	2	2	3	1	1	1	0	1	1	1
220524013-2018-00131	3	1	1	0	1	1	0	1	1	1
220524013-2018-00132	4	2	1	0	2	1	0	1	2	1
220524013-2018-00133	3	2	3	0	1	1	0	1	1	1
220524013-2018-00135	4	2	1	0	1	1	0	1	1	1
220524013-2018-00136	3	2	1	0	1	1	0	1	1	1
220524013-2018-00137	3	2	5	0	2	1	0	1	4	0
220524013-2018-00138	3	2	1	0	1	1	0	1	1	1
220524013-2018-00139	3	2	1	0	1	1	0	1	1	1
220524013-2018-00140	3	2	1	0	1	1	0	1	1	1
220524013-2018-00141	4	2	3	1	1	1	0	1	1	1
220524013-2018-00142	3	2	1	1	1	1	0	1	1	1
220524013-2018-00143	3	2	1	0	2	1	0	1	2	1
220524013-2018-00145	2	2	1	0	1	1	0	1	1	1
220524013-2018-00146	3	2	1	0	1	1	0	1	1	1
220524013-2018-00147	4	2	1	0	1	1	0	1	1	1
220524013-2018-00148	4	2	3	0	1	1	0	1	1	1
220524013-2018-00149	3	2	1	0	2	1	0	1	2	1
220524013-2018-00153	3	1	1	0	1	1	0	1	1	1
220524013-2018-00154	2	2	1	0	1	1	0	1	1	1
220524013-2018-00155	2	2	1	0	1	1	0	1	1	1
220524013-2018-00156	3	2	1	0	1	1	0	1	1	1
220524013-2018-00157	3	2	1	0	1	1	0	1	1	1
220524013-2018-00158	4	1	1	0	1	1	0	1	1	1
220524013-2018-00159	2	2	1	0	2	1	0	1	2	1
220524013-2018-00162	3	2	1	0	2	1	0	1	2	1
220524013-2018-00163	4	2	5	0	2	1	0	1	2	1
220581039-2018-00137	4	2	1	0	1	1	0	1	1	1
220581039-2018-00139	2	2	1	0	2	1	0	1	2	1
220581039-2018-00140	3	2	1	0	3	1	0	0	2	1
220581039-2018-00142	2	1	1	0	2	1	0	1	2	1
220581039-2018-00143	4	2	1	0	2	1	0	1	2	1
220581039-2018-00145	3	2	1	0	1	1	0	1	1	1
220581039-2018-00147	3	1	1	0	3	1	0	0	2	1
220581039-2018-00148	3	1	1	0	1	1	0	1	6	0
220581039-2018-00152	3	2	1	0	2	1	0	0	2	1
220581039-2018-00153	3	2	7	0	1	1	0	1	2	1
220581039-2018-00154	4	2	1	0	1	1	0	1	3	0
220581039-2018-00155	4	2	7	0	1	1	0	1	2	1
220581039-2018-00156	3	2	1	0	2	1	0	1	2	1
220581039-2018-00157	3	2	1	0	1	1	0	1	1	1
220581039-2018-00158	4	2	3	0	1	1	0	1	1	1
220581039-2018-00160	3	2	2	0	2	1	0	0	2	1
220581039-2018-00162	3	2	1	1	2	1	0	0	2	1
220581039-2018-00168	3	2	1	0	2	1	0	1	2	1
220581039-2018-00169	2	1	2	0	1	1	0	0	1	1
220581039-2018-00170	3	2	2	0	1	1	0	0	1	1
220581039-2018-00172	3	2	1	0	2	1	0	0	2	1
220581039-2018-00173	3	2	1	0	2	1	0	1	2	1
220581039-2018-00175	3	1	1	0	1	1	0	0	1	1
220581039-2018-00177	2	1	7	0	2	1	0	0	2	1
220581039-2018-00179	2	1	7	0	2	1	0	1	2	1
220581039-2018-00180	2	2	1	0	2	1	0	0	2	1
220581039-2018-00181	3	1	1	0	1	1	0	1	1	1
220581039-2018-00183	2	2	1	0	2	1	0	1	2	1
220581039-2018-00184	2	1	1	0	2	1	0	1	2	1
220581039-2018-00185	2	2	1	1	1	1	0	1	1	1
220581039-2018-00186	4	2	1	0	1	1	0	1	1	1
220581039-2018-00187	3	1	7	0	2	1	0	0	2	1
220581039-2018-00188	3	2	1	1	2	1	0	1	2	1
220581039-2018-00189	2	2	1	0	3	1	0	0	2	1
220581039-2018-00194	2	2	1	1	1	1	0	0	1	1
220581039-2018-00196	3	2	1	0	2	1	0	1	2	1
220581039-2018-00197	3	2	2	0	2	1	0	1	2	1
220581039-2018-00199	2	2	3	0	2	1	0	0	2	1
220581039-2018-00201	2	2	7	0	1	1	0	1	1	1
220581039-2018-00202	4	2	1	0	1	1	0	1	1	1
220581039-2018-00203	3	2	3	0	2	1	0	1	2	1
220581039-2018-00204	3	2	7	0	1	1	0	1	1	1
220581039-2018-00205	2	1	1	0	2	1	0	1	2	1
220581039-2018-00206	2	1	5	0	1	1	0	1	2	1
220581039-2018-00207	2	2	1	0	2	1	0	1	2	1
220581039-2018-00208	2	1	1	0	2	1	0	1	2	1
220581039-2018-00209	2	1	3	0	1	1	0	1	1	1
220581039-2018-00210	2	2	1	0	1	1	0	1	2	1
220581039-2018-00211	3	1	1	0	2	1	0	1	2	1
220581039-2018-00212	4	2	1	0	1	2	0	1	3	0
220581039-2018-00213	2	2	2	0	2	1	0	1	2	1
220581039-2018-00215	3	1	1	0	1	2	0	1	1	1
220581039-2018-00217	3	2	1	0	1	1	0	1	1	1
220581039-2018-00218	2	1	1	0	2	1	0	1	2	1
220581039-2018-00219	3	2	1	0	1	1	0	1	1	1
220581039-2018-00220	2	2	7	1	2	1	0	0	2	1
220581039-2018-00222	3	2	1	0	1	1	0	1	1	1
220581039-2018-00223	4	1	1	1	1	1	0	1	2	1
220581039-2018-00224	4	2	7	0	1	1	0	0	1	1
220581039-2018-00226	3	2	1	0	1	1	0	1	1	1
220581039-2018-00229	4	2	1	0	1	1	0	1	1	1
220581039-2018-00230	2	2	1	0	2	1	0	1	2	1
220581039-2018-00233	2	2	1	0	2	1	0	1	2	1
220581039-2018-00234	3	2	3	0	1	1	0	1	1	1
220581039-2018-00235	2	2	1	0	2	1	0	1	2	1
220581039-2018-00236	4	2	1	0	2	1	0	1	2	1
220581039-2018-00237	3	2	1	1	3	1	0	0	2	1
220581039-2018-00238	4	1	1	0	1	1	0	1	1	1
220581039-2018-00240	3	2	3	0	1	1	0	1	2	1
220581039-2018-00241	3	2	1	0	1	1	0	1	1	1
220581039-2018-00242	2	1	1	0	2	1	0	1	2	1
220581039-2018-00243	3	2	1	0	1	1	0	1	1	1
220581039-2018-00244	4	2	3	0	1	1	0	1	1	1
220581039-2018-00245	2	2	7	0	2	1	0	1	2	1
220581039-2018-00249	4	2	1	0	1	1	0	1	4	0
220581039-2018-00250	3	2	1	0	1	2	0	1	1	1
220581039-2018-00251	3	2	1	0	1	1	0	1	6	0
220581039-2018-00254	3	2	1	0	2	1	0	1	2	1
220581039-2018-00255	2	2	1	0	2	1	0	1	2	1
220581039-2018-00256	3	2	1	0	1	1	0	1	1	1
220581039-2018-00259	4	2	1	0	2	1	0	1	2	1
220581039-2018-00260	3	2	1	0	1	1	0	1	1	1
220581039-2018-00261	3	1	1	0	1	1	0	1	1	1
220581039-2018-00263	3	1	1	0	2	1	0	1	2	1
220581039-2018-00264	3	2	5	0	2	1	0	1	2	1
220581039-2018-00265	2	2	1	0	3	1	0	1	2	1
220581039-2018-00267	2	1	5	0	2	1	0	1	2	1
220581039-2018-00268	3	1	5	0	3	1	0	0	2	1
220581039-2018-00269	3	2	1	0	1	1	0	1	1	1
220581039-2018-00270	3	2	1	0	2	1	0	1	2	1
220581039-2018-00271	2	2	7	0	1	1	0	1	1	1
220581039-2018-00272	4	1	1	0	1	1	0	1	1	1
220581039-2018-00274	4	1	1	0	3	1	0	1	2	1
220581039-2018-00277	2	2	6	0	2	1	0	1	2	1
220581039-2018-00278	3	2	7	0	1	1	0	1	1	1
220581039-2018-00279	3	2	3	0	1	1	0	1	1	1
220582017-2018-00049	4	1	5	0	1	1	0	0	1	1
220582017-2018-00050	3	2	1	0	2	1	0	0	2	1
220582017-2018-00051	4	2	1	0	1	1	0	0	1	1
220582017-2018-00052	4	2	1	0	1	1	0	1	1	1
220582017-2018-00053	4	2	1	0	1	2	0	0	1	1
220582017-2018-00054	3	2	1	0	1	1	0	0	1	1
220582017-2018-00055	3	2	1	0	1	1	0	0	1	1
220582017-2018-00056	2	2	1	0	2	1	0	0	2	1
220582017-2018-00057	2	2	1	0	1	1	0	0	1	1
220582017-2018-00059	4	2	5	0	2	1	0	1	2	1
220582017-2018-00061	2	2	6	0	2	1	0	0	2	1
220582017-2018-00062	3	2	1	0	2	1	0	0	2	1
220582017-2018-00063	1	1	6	1	1	1	0	0	1	1
220582017-2018-00064	3	1	2	0	2	1	0	0	2	1
220582017-2018-00065	3	2	1	0	1	1	0	1	1	1
220582017-2018-00068	2	2	6	0	1	1	0	1	1	1
220582017-2018-00069	2	2	1	0	1	1	0	0	1	1
220582017-2018-00070	4	1	5	0	1	1	0	0	1	1
220582017-2018-00071	4	1	1	0	1	1	0	1	1	1
220582017-2018-00072	3	1	5	0	2	1	0	0	2	1
220582017-2018-00074	3	1	1	0	2	1	0	0	2	1
220582017-2018-00076	4	1	1	0	1	1	0	1	1	1
220582017-2018-00077	3	2	1	0	1	1	0	0	1	1
220582017-2018-00078	2	2	1	0	2	1	0	0	2	1
220582017-2018-00080	3	2	1	0	1	1	0	1	1	1
220582017-2018-00081	3	2	2	0	2	1	0	1	2	1
220582017-2018-00082	3	2	1	0	2	1	0	1	2	1
220582017-2018-00085	2	2	1	0	2	1	0	1	2	1
220582017-2018-00086	3	2	1	0	1	1	0	1	1	1
220582017-2018-00089	3	1	1	0	2	1	0	1	2	1
220582017-2018-00090	2	2	1	0	1	1	0	1	1	1
220582017-2018-00093	4	2	1	0	1	1	0	1	1	1
220582017-2018-00094	2	2	1	0	1	2	0	1	1	1
220582017-2018-00095	2	2	3	0	1	1	0	1	1	1
220582017-2018-00096	3	2	1	0	1	1	0	1	1	1
220621006-2018-00046	3	1	1	0	2	1	0	0	2	1
220621006-2018-00048	3	2	2	0	1	1	0	0	2	1
220621006-2018-00050	3	2	1	0	1	1	0	0	1	1
220621006-2018-00051	3	1	1	0	2	1	0	0	2	1
220621006-2018-00054	2	2	1	0	2	1	0	1	2	1
220621006-2018-00055	3	2	5	0	2	1	0	1	2	1
220621006-2018-00056	3	2	5	0	1	1	0	1	1	1
220621006-2018-00057	4	1	2	0	2	1	0	1	2	1
220621006-2018-00058	4	1	5	0	2	1	0	1	4	0
220621006-2018-00059	2	2	1	0	1	2	0	1	1	1
220621006-2018-00060	2	2	5	0	2	1	0	1	2	1
220621006-2018-00061	4	1	5	0	2	1	0	1	2	1
220621006-2018-00062	2	2	3	0	3	1	0	0	2	1
220621006-2018-00063	3	1	5	0	3	1	0	0	2	1
220621006-2018-00065	2	1	6	0	2	1	0	0	2	1
220621006-2018-00066	2	1	1	0	2	1	0	1	2	1
220621006-2018-00067	2	2	2	0	3	1	0	0	2	1
220621006-2018-00068	2	2	6	0	2	1	0	1	2	1
220621006-2018-00069	2	1	6	0	2	1	0	1	2	1
220621006-2018-00070	2	2	6	0	2	1	0	1	4	0
220621006-2018-00071	2	1	6	0	2	1	0	1	2	1
220621006-2018-00072	2	1	7	0	2	1	0	1	2	1
220621006-2018-00073	2	1	5	0	3	1	0	0	2	1
220621006-2018-00074	3	1	1	0	1	1	0	1	2	1
220621006-2018-00075	4	1	5	0	1	1	0	1	2	1
220621006-2018-00076	4	2	5	0	1	2	0	1	1	1
220621006-2018-00077	2	2	5	1	1	1	0	1	1	1
220681024-2018-00021	2	1	5	0	2	1	0	1	2	1
220681024-2018-00024	2	2	1	0	2	1	0	0	2	1
220681024-2018-00025	3	2	5	0	1	1	0	0	1	1
220681024-2018-00026	3	2	3	0	1	1	0	0	1	1
220681024-2018-00027	3	1	1	0	2	1	0	1	2	1
220681024-2018-00028	2	1	1	0	2	1	0	1	2	1
220681024-2018-00029	3	2	2	0	2	1	0	1	2	1
220681024-2018-00030	3	2	5	0	2	1	0	0	2	1
220681024-2018-00035	3	2	5	0	1	1	0	0	1	1
220681024-2018-00036	2	1	5	0	1	1	0	0	1	1
220681024-2018-00038	3	2	3	0	2	1	0	0	2	1
220681024-2018-00039	2	2	6	0	2	1	0	0	2	1
220681024-2018-00040	3	1	1	0	1	1	0	0	1	1
220681024-2018-00041	3	1	5	0	1	1	0	1	1	1
220681024-2018-00043	3	1	5	0	1	1	0	1	1	1
220681024-2018-00045	3	2	5	0	1	1	0	0	1	1
220681024-2018-00046	2	2	5	0	1	1	0	1	1	1
220681024-2018-00047	2	2	5	0	1	1	0	1	1	1
220681024-2018-00050	2	2	1	0	2	1	0	0	2	1
220681024-2018-00051	4	2	5	0	2	1	0	0	2	1
220681024-2018-00052	4	2	1	0	1	1	0	0	1	1
220681024-2018-00053	3	2	2	0	1	1	0	0	1	1
220681024-2018-00054	3	2	5	0	1	1	0	1	1	1
220681024-2018-00056	3	2	1	0	2	1	0	1	2	1
220681024-2018-00057	3	2	1	0	2	1	0	1	2	1
220681024-2018-00058	4	2	5	0	2	1	0	0	2	1
220882066-2018-00105	2	1	5	0	1	1	0	1	1	1
220882066-2018-00116	4	2	1	0	1	1	0	1	1	1
220882066-2018-00132	3	2	1	0	1	1	0	1	2	1
220882066-2018-00133	2	1	1	0	1	1	0	1	2	1
220882066-2018-00138	2	1	6	0	1	1	0	1	1	1
220882066-2018-00139	2	2	5	0	2	1	0	1	2	1
220882066-2018-00140	2	2	5	0	2	1	0	1	2	1
220882066-2018-00142	2	2	1	0	2	1	0	1	2	1
220882066-2018-00143	2	2	2	0	1	1	0	1	1	1
220882066-2018-00147	3	2	1	0	1	1	0	1	1	1
220882066-2018-00152	2	2	6	0	1	1	0	1	1	1
220882066-2018-00154	3	2	1	0	2	1	0	1	2	1
220882066-2018-00155	2	2	6	1	2	1	0	1	2	1
220882066-2018-00159	2	2	6	1	2	1	0	1	2	1
220882066-2018-00160	2	1	6	0	2	1	0	1	2	1
220882066-2018-00164	2	2	6	0	2	1	0	1	2	1
220882066-2018-00165	2	2	2	0	2	1	0	1	2	1
220882066-2018-00167	2	2	6	0	1	1	0	1	1	1
220882066-2018-00171	3	2	1	0	1	1	0	1	1	1
220882066-2018-00172	3	1	1	0	2	1	0	1	2	1
220882066-2018-00174	3	2	5	0	2	1	0	1	2	1
220882066-2018-00176	2	2	1	0	1	1	0	1	2	1
220882066-2018-00177	2	1	1	0	2	1	0	1	2	1
220882066-2018-00179	2	1	1	0	1	1	0	1	1	1
220882066-2018-00180	2	1	3	0	2	1	0	1	6	0
220882066-2018-00181	2	1	6	0	2	1	0	1	2	1
220882066-2018-00182	2	1	6	0	2	1	0	1	2	1
220882066-2018-00183	2	1	6	0	2	1	0	1	2	1
220882066-2018-00184	2	2	6	0	2	1	0	1	2	1
220882066-2018-00186	2	1	6	0	2	1	0	1	2	1
220882066-2018-00187	3	1	1	0	2	1	0	1	2	1
220882066-2018-00189	4	1	1	0	2	1	0	1	2	1
220882066-2018-00191	3	1	1	0	1	1	0	1	2	1
220882066-2018-00192	3	2	1	0	1	2	0	1	1	1
220882066-2018-00195	2	1	6	0	2	1	0	1	2	1
220882066-2018-00196	2	1	6	0	2	1	0	1	2	1
220882066-2018-00198	2	2	6	0	2	1	0	1	2	1
220882066-2018-00199	2	1	5	0	1	1	0	1	1	1
220882066-2018-00200	3	2	1	0	1	1	0	1	2	1
222401003-2018-00133	2	2	5	0	1	1	0	1	1	1
222401003-2018-00134	3	2	3	0	2	1	0	1	2	1
222401003-2018-00135	2	2	3	0	2	1	0	1	2	1
222401003-2018-00136	2	1	5	0	2	1	0	1	2	1
222401003-2018-00137	4	1	1	0	1	1	0	1	1	1
222401003-2018-00140	2	2	6	0	2	1	0	0	2	1
222401003-2018-00141	4	2	1	0	1	1	0	1	6	0
222401003-2018-00142	4	2	7	0	1	1	0	1	1	1
222401003-2018-00143	2	1	5	0	2	1	0	1	2	1
222401003-2018-00144	1	2	6	0	3	1	0	1	2	1
222401003-2018-00145	3	2	1	0	1	1	0	1	1	1
222401003-2018-00147	2	1	5	0	1	1	0	0	1	1
222401003-2018-00148	2	2	7	0	1	1	0	1	1	1
222401003-2018-00149	2	1	3	0	2	1	0	1	2	1
222401003-2018-00150	2	2	7	0	1	1	0	1	1	1
222401003-2018-00151	4	1	1	0	1	1	0	1	1	1
222401003-2018-00153	2	2	6	0	1	1	0	1	1	1
222401003-2018-00154	2	1	2	0	2	1	0	1	2	1
222401003-2018-00155	2	2	3	0	1	1	0	1	1	1
222401003-2018-00156	2	1	3	0	2	1	0	1	2	1
222401003-2018-00157	3	2	5	0	1	1	0	1	1	1
222401003-2018-00159	3	2	1	0	1	1	0	1	1	1
222401003-2018-00160	3	2	5	0	3	1	0	0	2	1
222401003-2018-00161	4	2	3	0	1	2	0	0	1	1
222401003-2018-00162	2	1	3	0	1	1	0	1	1	1
222401003-2018-00163	2	2	5	0	1	2	0	0	1	1
222401003-2018-00164	4	1	3	0	1	1	0	1	1	1
222401003-2018-00165	3	2	2	0	2	1	0	1	2	1
222401003-2018-00166	3	1	5	0	2	1	0	1	2	1
222401003-2018-00167	3	2	5	0	2	1	0	1	2	1
222401003-2018-00168	2	2	5	0	1	1	0	1	3	0
222401003-2018-00169	2	2	5	0	2	1	0	1	2	1
222401003-2018-00170	3	2	5	0	1	1	0	1	1	1
222401003-2018-00171	3	2	7	0	2	1	0	1	2	1
222401003-2018-00172	2	1	7	0	3	1	0	0	2	1
222401003-2018-00173	3	2	1	0	1	2	0	0	2	1
222401003-2018-00174	3	2	5	0	1	1	0	0	1	1
222401003-2018-00175	4	2	7	0	1	1	0	1	6	0
222401003-2018-00176	3	2	5	0	1	1	0	1	1	1
222401003-2018-00178	3	2	3	0	1	1	0	1	1	1
222401003-2018-00179	2	2	5	0	1	1	0	1	1	1
222401003-2018-00180	2	2	5	0	1	1	0	1	1	1
222401003-2018-00181	2	1	6	0	2	1	0	1	2	1
222401003-2018-00182	2	1	5	0	1	1	0	1	1	1
222401003-2018-00183	2	2	5	0	1	1	0	1	1	1
222401003-2018-00184	2	1	6	0	2	1	0	1	2	1
222401003-2018-00185	2	2	6	0	2	1	0	1	2	1
222401003-2018-00186	2	1	2	0	1	1	0	1	1	1
222401003-2018-00187	2	2	3	0	1	1	0	1	1	1
222401003-2018-00188	2	2	6	0	2	1	0	1	2	1
222401003-2018-00189	3	1	3	0	1	1	0	1	1	1
222401003-2018-00190	2	2	5	0	2	1	0	1	2	1
222401003-2018-00191	3	2	5	0	2	1	0	1	2	1
222401003-2018-00192	2	2	5	0	2	1	0	1	2	1
222401003-2018-00193	3	2	5	0	1	1	0	1	1	1
222401003-2018-00194	3	1	3	0	2	1	0	1	2	1
222401003-2018-00195	3	2	5	0	1	1	0	1	1	1
222401003-2018-00196	2	1	6	0	1	2	0	1	1	1
222401003-2018-00197	2	1	7	0	1	1	0	1	1	1
222401003-2018-00198	3	1	5	0	1	1	0	1	2	1
222401003-2018-00199	2	1	6	0	2	1	0	1	2	1
222401003-2018-00200	2	2	5	0	1	1	0	1	2	1
222401003-2018-00201	2	2	7	0	1	1	0	1	1	1
222401003-2018-00202	2	1	3	1	2	1	0	1	2	1
222401003-2018-00203	3	1	1	0	1	1	0	1	1	1
222401003-2018-00204	4	2	3	0	1	1	0	1	1	1
222401003-2018-00205	2	2	5	0	2	1	0	1	2	1
222401003-2018-00206	2	1	2	1	1	1	0	1	1	1
222401003-2018-00207	2	1	6	0	1	1	0	1	1	1
222401003-2018-00208	3	2	2	0	2	1	0	1	2	1
222401003-2018-00209	2	1	5	0	1	1	0	1	1	1
222401003-2018-00210	4	1	1	0	1	1	1	0	1	1
222401003-2018-00211	4	2	5	0	1	1	0	1	1	1
222401003-2018-00212	2	1	5	0	1	1	0	1	1	1
222401003-2018-00214	2	2	2	0	1	1	0	1	1	1
222401003-2018-00215	2	2	5	0	1	1	0	1	1	1
222401003-2018-00216	2	2	5	0	1	1	0	1	1	1
222401003-2018-00217	2	2	5	0	2	1	0	1	2	1
222401003-2018-00218	4	1	1	0	1	1	0	1	4	0
222401003-2018-00219	3	2	5	0	2	1	0	1	2	1
222401003-2018-00221	3	2	5	0	1	1	0	1	3	0
222401003-2018-00222	2	1	1	0	2	1	0	1	2	1
222401003-2018-00223	2	1	5	0	1	1	0	1	1	1
222401003-2018-00224	3	2	1	0	1	2	0	1	4	0
222401003-2018-00225	2	2	5	0	3	1	0	1	2	1
222401003-2018-00226	3	1	5	0	1	1	0	1	1	1
222401003-2018-00227	2	1	6	0	3	1	0	1	2	1
222401003-2018-00228	3	2	7	0	1	1	0	1	1	1
222401003-2018-00230	2	1	5	0	2	1	0	1	2	1
222401003-2018-00231	2	2	6	0	2	1	0	1	2	1
222401003-2018-00232	3	2	3	0	1	1	0	1	1	1
222401003-2018-00233	3	1	5	0	3	1	0	0	2	1
222401003-2018-00234	3	2	5	0	1	1	0	0	1	1
222401003-2018-00235	2	2	5	0	2	1	0	1	2	1
222401003-2018-00236	2	1	5	0	3	1	0	1	2	1
222401003-2018-00237	3	2	5	0	1	1	0	1	1	1
222401003-2018-00238	2	2	5	0	1	1	0	1	1	1
222403007-2018-00076	3	2	5	1	2	1	0	1	2	1
222403007-2018-00077	2	2	5	0	2	1	0	1	2	1
222403007-2018-00078	3	1	5	0	3	1	0	1	2	1
222403007-2018-00079	2	1	5	0	3	1	0	1	2	1
222403007-2018-00080	3	2	1	0	2	1	0	1	2	1
222403007-2018-00081	3	2	1	0	1	1	0	1	1	1
222403007-2018-00083	2	2	7	0	3	1	0	1	2	1
222403007-2018-00084	2	2	7	0	3	1	0	1	2	1
222403007-2018-00086	2	1	2	1	2	1	0	0	2	1
222403007-2018-00087	2	1	5	0	2	1	0	1	2	1
222403007-2018-00088	3	1	1	0	2	1	0	1	6	0
222403007-2018-00090	4	1	5	0	1	1	0	1	1	1
222403007-2018-00091	3	1	2	0	2	1	0	0	2	1
222403007-2018-00092	4	1	1	0	2	1	0	1	2	1
222403007-2018-00094	4	1	7	0	1	1	0	1	1	1
222403007-2018-00096	3	2	1	0	2	1	0	1	2	1
222403007-2018-00097	3	2	5	1	1	1	0	1	1	1
222403007-2018-00098	3	1	3	0	2	1	0	1	2	1
222403007-2018-00099	4	2	3	0	2	1	0	1	2	1
222403007-2018-00100	4	2	1	0	2	1	0	1	6	0
222403007-2018-00101	3	2	1	0	1	1	0	1	1	1
222403007-2018-00102	3	1	5	0	2	1	0	1	2	1
222403007-2018-00106	3	1	3	0	2	1	0	0	2	1
222403007-2018-00107	2	2	1	0	2	1	0	1	2	1
222403007-2018-00108	3	1	1	0	2	1	0	1	2	1
222403007-2018-00110	2	1	2	0	2	1	0	0	2	1
222403007-2018-00111	3	2	3	0	2	1	0	1	6	0
222403007-2018-00112	2	1	5	0	2	1	1	1	2	1
222403007-2018-00114	3	2	2	0	2	1	0	1	2	1
222403007-2018-00115	2	2	6	0	1	1	0	1	2	1
222403007-2018-00117	3	2	7	0	1	1	0	1	2	1
222403007-2018-00122	3	2	1	0	3	1	0	1	2	1
222403007-2018-00123	2	1	6	0	1	1	0	1	2	1
222403007-2018-00124	2	2	5	0	1	1	0	1	2	1
222403007-2018-00125	2	2	5	0	1	1	0	1	2	1
222403007-2018-00126	2	2	6	0	2	1	0	0	2	1
222404020-2018-00062	4	2	1	0	1	1	0	0	1	1
222404020-2018-00063	2	2	2	0	1	1	0	0	1	1
222404020-2018-00069	3	2	5	0	2	1	0	0	6	0
222404020-2018-00071	4	1	5	0	1	1	0	1	1	1
222404020-2018-00073	3	2	1	0	1	1	0	1	1	1
222404020-2018-00074	2	2	5	0	2	1	0	1	2	1
222404020-2018-00075	3	2	5	0	1	2	0	0	1	1
222404020-2018-00077	2	2	5	0	1	1	0	1	1	1
222404020-2018-00079	2	2	5	0	2	1	0	1	2	1
222404020-2018-00080	2	1	2	0	3	1	0	1	6	0
222404020-2018-00081	4	2	3	0	2	1	0	1	2	1
222404020-2018-00082	3	2	2	0	1	1	0	1	1	1
222404020-2018-00084	2	2	2	0	1	1	0	1	1	1
222404020-2018-00085	3	2	5	0	1	1	0	0	1	1
222404020-2018-00086	3	1	1	0	2	1	0	1	4	0
222404020-2018-00087	2	2	5	0	1	1	0	1	1	1
222404020-2018-00088	3	2	5	0	2	1	0	1	2	1
222404020-2018-00089	2	1	2	0	1	1	0	1	1	1
222404020-2018-00090	3	2	1	0	1	1	0	1	1	1
222404020-2018-00091	3	2	3	0	1	1	0	1	1	1
222404020-2018-00093	4	2	3	0	1	1	0	1	1	1
222404020-2018-00094	2	1	2	0	1	1	0	1	2	1
222404020-2018-00095	4	2	1	0	1	1	0	1	1	1
222404020-2018-00096	4	2	1	0	1	1	0	1	6	0
222404020-2018-00097	3	2	5	0	1	1	0	1	1	1
222404020-2018-00098	3	1	5	0	1	1	0	1	1	1
222404020-2018-00099	2	1	6	0	2	1	0	1	2	1
222404020-2018-00100	2	2	5	0	1	1	0	1	2	1
222404020-2018-00101	2	2	2	0	1	1	0	1	2	1
222404020-2018-00102	2	1	5	0	1	1	0	1	2	1
222404020-2018-00104	2	1	5	0	1	1	0	0	2	1
222404020-2018-00105	3	2	5	0	1	2	0	0	1	1
222404020-2018-00108	3	1	5	0	1	1	0	1	1	1
222404020-2018-00109	4	1	5	0	1	1	0	1	2	1
222404020-2018-00110	2	2	2	0	1	1	0	1	1	1
222404020-2018-00111	4	2	3	0	2	1	0	1	2	1
222404020-2018-00112	2	2	2	0	2	1	0	1	2	1
222404020-2018-00113	3	2	2	0	1	1	0	1	1	1
222404020-2018-00114	2	2	6	0	2	1	0	1	2	1
222404020-2018-00115	3	2	5	0	1	1	0	1	2	1
222404020-2018-00117	2	2	1	0	2	1	0	1	2	1
222404020-2018-00118	3	1	5	0	2	1	0	1	2	1
222404020-2018-00119	4	2	5	0	1	1	0	1	1	1
222404020-2018-00120	2	1	5	0	1	1	0	1	1	1
222404020-2018-00121	2	1	5	0	1	1	0	1	1	1
222404020-2018-00122	3	2	3	0	1	1	0	1	2	1
330424005-2018-00051	3	2	1	0	3	1	0	0	2	1
330424005-2018-00052	3	2	1	0	2	1	0	0	2	1
330424005-2018-00053	4	2	1	0	1	2	0	0	1	1
330424005-2018-00058	2	1	5	0	2	1	0	0	2	1
330424005-2018-00067	4	2	1	0	1	1	0	0	1	1
330424005-2018-00068	2	1	2	0	2	1	0	0	2	1
330424005-2018-00073	4	2	1	0	1	1	0	0	1	1
330424005-2018-00074	2	2	1	0	1	1	0	0	2	1
330424005-2018-00075	2	2	2	0	1	1	0	0	1	1
330424005-2018-00077	4	1	1	0	2	1	0	0	2	1
330424005-2018-00078	3	2	1	0	2	1	0	1	2	1
330424005-2018-00079	1	2	6	0	1	1	0	1	1	1
330424005-2018-00085	4	2	1	0	1	1	0	0	1	1
330424005-2018-00087	3	2	2	0	2	1	0	0	6	0
330482001-2018-00124	2	2	5	0	2	1	0	1	2	1
330482001-2018-00125	2	2	5	0	2	1	0	1	2	1
330482001-2018-00126	2	2	6	0	3	1	0	1	2	1
330482001-2018-00127	2	2	2	0	1	1	0	1	1	1
330482001-2018-00129	3	1	5	0	1	1	0	1	1	1
330482001-2018-00131	4	2	1	0	2	1	0	1	2	1
330482001-2018-00132	4	2	5	0	2	1	0	1	2	1
330482001-2018-00133	4	2	1	0	1	2	0	1	1	1
330482001-2018-00134	2	1	2	0	2	1	0	1	2	1
330482001-2018-00135	2	1	2	0	1	1	0	1	1	1
330482001-2018-00136	2	2	5	0	2	1	0	1	2	1
330482001-2018-00137	3	2	5	0	1	1	0	1	2	1
330482001-2018-00138	4	2	1	0	1	1	0	1	2	1
330482001-2018-00139	2	1	5	0	3	1	0	1	2	1
330482001-2018-00141	4	2	5	0	1	1	0	1	4	0
330482001-2018-00142	3	1	2	1	1	1	0	1	1	1
330482001-2018-00143	2	1	2	0	2	2	0	1	2	1
330482001-2018-00144	2	2	5	0	1	1	0	1	1	1
330482001-2018-00145	4	2	1	0	3	1	0	1	2	1
330482001-2018-00146	4	2	5	0	1	1	0	1	1	1
330482001-2018-00147	4	2	1	0	2	1	0	1	2	1
330482001-2018-00148	4	1	1	0	1	1	0	1	6	0
330482001-2018-00149	4	1	1	0	2	1	0	1	2	1
330482001-2018-00150	3	2	1	0	3	1	0	1	2	1
330482001-2018-00151	3	2	1	0	1	1	0	1	6	0
330482001-2018-00152	3	2	5	0	1	1	0	1	6	0
330482001-2018-00153	2	2	5	0	1	1	0	1	1	1
330482001-2018-00154	2	2	2	0	1	1	0	1	1	1
330483005-2018-00134	3	2	1	0	1	2	0	0	2	1
330483005-2018-00136	2	2	7	0	3	1	0	0	2	1
330483005-2018-00139	2	2	5	0	1	2	0	0	1	1
330483005-2018-00141	2	2	7	0	1	1	0	0	6	0
330483005-2018-00142	2	1	2	0	1	1	0	0	2	1
330483005-2018-00143	2	2	2	0	3	1	0	0	2	1
330483005-2018-00144	3	1	2	0	2	1	0	0	6	0
330483005-2018-00145	4	2	1	0	3	1	0	0	2	1
330483005-2018-00146	2	2	2	0	2	1	0	0	2	1
330483005-2018-00147	2	2	5	0	1	1	0	0	2	1
330483005-2018-00148	2	2	2	0	2	1	0	0	2	1
330483005-2018-00149	3	2	7	0	2	1	0	0	2	1
330483005-2018-00150	2	2	5	0	3	1	0	0	2	1
330483005-2018-00151	3	2	5	0	1	1	0	0	1	1
330483005-2018-00152	2	2	2	0	1	2	0	0	1	1
330483005-2018-00156	2	2	2	0	2	1	0	0	2	1
330483005-2018-00159	3	2	2	0	2	1	0	0	2	1
330483005-2018-00160	2	1	2	0	1	1	0	0	2	1
330483005-2018-00161	2	2	5	0	2	1	0	0	2	1
330483005-2018-00162	2	2	2	0	2	1	0	0	2	1
330483005-2018-00163	3	1	1	0	3	1	0	0	2	1
330483005-2018-00165	2	2	7	0	1	1	0	0	1	1
330483005-2018-00167	2	2	5	0	1	1	0	0	1	1
330483005-2018-00169	3	2	2	0	3	1	0	0	2	1
330483005-2018-00170	2	1	2	0	1	1	0	0	2	1
330483005-2018-00172	2	1	2	0	1	1	0	0	1	1
330483005-2018-00173	2	2	5	0	1	2	0	0	1	1
330483005-2018-00174	3	2	2	0	1	1	0	0	1	1
330483005-2018-00175	2	2	2	0	1	1	0	1	2	1
330483005-2018-00177	2	1	2	0	1	1	0	0	1	1
330483005-2018-00178	3	1	2	0	1	1	0	1	1	1
330483005-2018-00179	3	2	1	0	2	1	0	0	2	1
330483005-2018-00182	3	1	2	0	2	1	0	0	2	1
330483005-2018-00184	2	1	2	0	3	1	0	0	2	1
330483005-2018-00185	3	2	2	0	1	1	0	0	1	1
330483005-2018-00186	2	2	2	0	1	1	0	1	1	1
330483005-2018-00188	2	1	2	0	1	1	0	1	1	1
330483005-2018-00189	2	2	2	0	3	1	0	1	2	1
330483005-2018-00190	2	2	5	0	1	1	0	1	2	1
330483005-2018-00191	2	2	2	0	1	1	0	1	2	1
330483005-2018-00193	3	1	3	0	3	1	0	1	2	1
330483005-2018-00194	3	2	1	0	1	1	0	1	2	1
330483005-2018-00195	2	2	2	0	2	1	0	1	6	0
330483005-2018-00196	2	2	2	0	3	1	0	0	2	1
330483005-2018-00197	3	2	5	0	1	2	0	0	1	1
330483005-2018-00198	2	2	6	0	1	1	0	1	2	1
330483005-2018-00199	2	2	7	0	1	1	0	1	2	1
330483005-2018-00200	2	2	2	0	2	1	0	1	2	1
330483005-2018-00201	4	2	5	0	1	1	0	1	1	1
330483005-2018-00202	4	1	1	0	1	1	0	1	1	1
330483005-2018-00203	3	2	2	0	1	1	0	1	1	1
330483005-2018-00204	3	2	1	0	1	1	0	0	1	1
330483005-2018-00205	3	1	5	0	1	1	0	1	2	1
330483005-2018-00206	2	2	5	0	1	1	0	0	1	1
330483005-2018-00208	2	1	5	0	1	1	0	1	2	1
330483005-2018-00209	2	2	2	0	3	1	0	1	2	1
330483005-2018-00210	2	2	1	0	2	1	0	0	2	1
330483005-2018-00211	2	2	2	0	3	1	0	1	2	1
330483005-2018-00212	2	1	6	0	3	1	0	1	2	1
330483005-2018-00213	4	2	1	0	1	1	0	1	1	1
330483005-2018-00214	3	1	2	0	3	1	0	1	2	1
330483005-2018-00215	2	1	5	0	3	1	0	0	2	1
330483005-2018-00216	2	2	2	0	1	1	0	1	2	1
330483005-2018-00218	2	2	2	0	1	1	0	1	1	1
330483005-2018-00219	4	1	5	0	1	1	0	1	1	1
330483005-2018-00220	3	2	5	0	1	1	0	0	2	1
330483005-2018-00222	4	2	1	0	1	1	0	1	4	0
330483005-2018-00224	3	1	1	0	1	1	0	1	1	1
330483005-2018-00225	2	1	6	0	1	1	0	1	1	1
330483005-2018-00226	2	2	5	0	2	1	0	0	2	1
330483005-2018-00227	2	2	5	0	2	1	0	1	2	1
330483005-2018-00228	2	1	5	0	2	1	0	1	2	1
330483005-2018-00229	3	2	2	0	2	1	0	0	2	1
330483005-2018-00230	3	2	7	0	1	1	0	0	1	1
330483005-2018-00231	2	1	2	0	1	1	0	1	1	1
330483005-2018-00233	2	1	2	0	2	1	0	1	2	1
330483005-2018-00234	3	2	2	0	2	1	0	1	2	1
330483005-2018-00235	3	1	1	0	3	1	0	1	2	1
330483005-2018-00236	3	2	2	0	1	1	0	1	2	1
330483005-2018-00238	2	2	2	0	1	2	0	1	2	1
330483005-2018-00239	3	2	2	0	2	1	0	1	2	1
330483005-2018-00240	2	1	2	0	2	1	0	0	2	1
330483005-2018-00241	4	2	3	0	2	1	0	1	2	1
330483005-2018-00242	3	2	2	0	2	1	0	1	2	1
330483005-2018-00243	2	2	7	0	1	1	0	1	1	1
330483005-2018-00244	2	1	1	0	2	1	0	1	2	1
330483005-2018-00245	2	2	1	0	1	1	0	1	1	1
330483005-2018-00248	2	2	2	0	2	1	0	1	2	1
330483005-2018-00251	4	2	1	0	2	1	0	1	2	1
330483005-2018-00252	2	1	5	0	1	1	0	1	6	0
330483005-2018-00253	3	1	5	0	2	1	0	1	2	1
330483005-2018-00255	3	2	2	0	2	1	0	1	2	1
330483005-2018-00256	2	1	5	0	1	1	0	0	1	1
330802001-2018-00321	4	2	1	0	2	1	0	0	2	1
330802001-2018-00322	4	2	1	0	1	1	0	0	1	1
330802001-2018-00323	4	2	3	0	3	1	0	0	1	1
330802001-2018-00324	4	2	1	0	1	2	0	1	1	1
330802001-2018-00327	4	1	1	0	1	1	0	0	1	1
330802001-2018-00328	4	2	1	0	1	1	0	0	1	1
330802001-2018-00329	3	2	1	0	1	1	1	1	3	0
330802001-2018-00330	3	2	2	0	3	1	0	1	2	1
330802001-2018-00331	3	2	1	0	1	1	0	0	1	1
330802001-2018-00332	4	1	1	0	3	1	0	0	2	1
330802001-2018-00333	2	1	6	0	2	1	0	1	2	1
330802001-2018-00334	3	1	1	0	1	1	0	0	1	1
330802001-2018-00335	3	1	1	0	3	1	0	1	2	1
330802001-2018-00338	4	2	1	0	2	1	0	0	2	1
330802001-2018-00339	2	1	7	1	2	1	0	1	2	1
330802001-2018-00340	2	2	7	0	2	1	0	0	2	1
330802001-2018-00341	4	2	1	0	2	1	0	1	2	1
330802001-2018-00342	3	1	3	0	2	2	0	1	6	0
330802001-2018-00343	3	2	1	0	2	1	0	1	2	1
330802001-2018-00344	4	2	1	0	1	1	0	1	1	1
330802001-2018-00345	4	2	1	0	1	1	0	0	1	1
330802001-2018-00346	4	2	1	0	1	1	0	0	1	1
330802001-2018-00347	4	2	1	0	1	1	0	0	1	1
330802001-2018-00348	4	2	3	0	1	1	0	0	1	1
330802001-2018-00350	3	2	1	0	3	1	0	0	2	1
330802001-2018-00352	4	1	1	0	1	1	0	1	1	1
330802001-2018-00353	3	1	1	0	1	1	0	1	1	1
330802001-2018-00354	3	2	1	0	3	1	0	1	2	1
330802001-2018-00355	3	2	1	0	1	1	0	0	1	1
330802001-2018-00357	3	2	1	0	2	2	0	1	2	1
330802001-2018-00358	2	2	3	0	2	1	0	0	2	1
330802001-2018-00359	3	1	1	0	1	1	0	0	1	1
330802001-2018-00360	4	2	1	0	1	1	0	1	1	1
330802001-2018-00361	2	1	3	0	1	1	0	0	1	1
330802001-2018-00362	2	1	1	0	1	1	0	0	2	1
330802001-2018-00363	2	2	1	0	1	1	0	1	1	1
330802001-2018-00365	4	1	1	0	1	1	1	1	1	1
330802001-2018-00366	2	1	6	0	3	1	0	1	1	1
330802001-2018-00367	4	2	1	0	3	1	0	0	1	1
330802001-2018-00368	4	1	1	0	1	1	0	0	1	1
330802001-2018-00369	4	2	3	0	1	1	0	0	1	1
330802001-2018-00370	4	2	1	0	1	2	0	0	1	1
330802001-2018-00371	4	2	7	0	1	1	1	0	1	1
330802001-2018-00375	4	2	3	0	2	1	0	0	2	1
330802001-2018-00376	4	2	1	0	2	1	0	0	2	1
330802001-2018-00379	4	2	1	0	1	1	0	0	1	1
330802001-2018-00381	3	2	3	0	2	1	0	1	2	1
330802001-2018-00382	2	1	7	0	2	1	0	1	6	0
330802001-2018-00384	2	2	7	0	1	1	0	0	1	1
330802001-2018-00385	2	2	2	0	1	1	1	1	1	1
330802001-2018-00386	4	2	1	0	1	1	0	0	1	1
330802001-2018-00388	3	1	3	0	2	1	0	0	6	0
330802001-2018-00391	3	1	1	0	1	1	0	1	1	1
330802001-2018-00392	2	1	1	0	2	1	0	0	2	1
330802001-2018-00393	4	1	3	0	1	1	0	0	1	1
330802001-2018-00394	2	1	2	0	1	1	0	1	1	1
330802001-2018-00395	4	2	3	0	1	1	0	0	6	0
330802001-2018-00397	2	1	1	0	2	1	0	0	2	1
330802001-2018-00398	4	2	1	0	1	1	1	0	1	1
330802001-2018-00399	4	2	1	0	1	1	0	1	1	1
330802001-2018-00400	4	2	3	0	1	1	0	0	4	0
330802001-2018-00401	2	2	2	0	2	1	0	0	2	1
330802001-2018-00402	3	2	1	0	1	2	1	1	1	1
330802001-2018-00403	2	1	1	0	3	1	0	0	2	1
330802001-2018-00404	4	2	1	0	1	1	0	1	1	1
330802001-2018-00405	2	1	1	1	2	1	0	0	2	1
330802001-2018-00406	3	1	1	0	1	1	0	0	1	1
330802001-2018-00407	4	2	1	0	1	1	0	0	1	1
330802001-2018-00408	4	2	3	0	2	1	0	0	2	1
330802001-2018-00409	3	2	2	0	1	1	0	0	1	1
330802001-2018-00412	3	2	3	0	1	1	1	0	2	1
330802001-2018-00413	4	2	1	0	1	1	1	0	1	1
330802001-2018-00414	3	2	1	0	1	1	0	1	1	1
330802001-2018-00415	4	1	1	0	2	1	0	0	2	1
330802001-2018-00417	4	1	3	0	1	1	0	0	1	1
330802001-2018-00418	3	2	2	0	3	1	0	0	1	1
330802001-2018-00421	4	2	1	0	1	1	0	0	1	1
330802001-2018-00422	3	2	1	0	2	1	0	0	2	1
330802001-2018-00423	2	1	1	0	1	1	0	0	1	1
330802001-2018-00424	4	1	3	0	1	1	0	0	1	1
330802001-2018-00425	2	1	3	0	2	1	0	1	2	1
330802001-2018-00426	4	2	1	0	2	1	0	0	2	1
330802001-2018-00427	4	2	1	0	1	2	0	0	1	1
330802001-2018-00430	4	2	1	0	1	1	0	0	1	1
330802001-2018-00431	4	2	1	0	1	1	0	1	1	1
330802001-2018-00432	4	2	1	0	1	1	0	1	1	1
330802001-2018-00433	4	2	2	0	1	2	1	0	1	1
330802001-2018-00436	4	2	1	0	2	1	0	0	2	1
330802001-2018-00439	4	1	1	0	1	1	0	0	1	1
330802001-2018-00441	4	1	1	0	1	1	0	0	4	0
330802001-2018-00442	4	2	1	0	1	1	0	0	1	1
330802001-2018-00444	2	1	1	1	1	1	1	1	2	1
330802001-2018-00445	2	1	2	0	2	1	0	1	6	0
330802001-2018-00447	4	2	3	0	2	1	0	0	4	0
330802001-2018-00448	3	2	1	0	2	2	0	0	2	1
330802001-2018-00449	4	1	7	0	2	1	0	1	2	1
330802001-2018-00450	4	2	1	0	2	1	0	0	2	1
330802001-2018-00451	3	2	1	0	1	1	1	0	2	1
330802001-2018-00454	4	2	3	0	1	1	0	0	3	0
330802001-2018-00455	4	1	1	0	1	1	0	0	4	0
330802001-2018-00456	4	2	3	0	1	1	0	0	4	0
330802001-2018-00458	2	2	7	0	1	1	0	0	1	1
330802001-2018-00459	4	2	1	0	1	1	0	0	1	1
330802001-2018-00460	4	2	3	0	2	2	0	0	2	1
330802001-2018-00462	2	1	2	0	2	1	0	1	2	1
330802001-2018-00463	3	1	1	0	2	1	0	1	2	1
330802001-2018-00464	4	2	7	0	1	1	0	0	1	1
330802001-2018-00467	2	2	2	0	2	1	0	0	2	1
330802001-2018-00468	4	1	1	0	2	1	0	0	2	1
330802001-2018-00469	2	1	1	0	1	1	0	0	1	1
330802001-2018-00470	2	2	1	0	2	1	0	0	2	1
330802001-2018-00471	2	2	6	0	2	1	0	0	2	1
330802001-2018-00474	3	1	2	0	2	1	0	0	2	1
330802001-2018-00475	3	1	3	0	2	1	0	0	2	1
330802001-2018-00479	3	2	2	0	1	2	0	0	2	1
330802001-2018-00480	4	1	1	0	2	1	0	0	6	0
330802001-2018-00481	4	1	7	0	1	1	0	0	1	1
330802001-2018-00482	2	1	1	0	1	1	0	0	1	1
330802001-2018-00483	3	1	7	0	1	1	0	0	1	1
330802001-2018-00484	2	2	1	0	2	1	0	0	2	1
330802001-2018-00485	2	2	1	1	2	1	0	0	6	0
330802001-2018-00486	3	2	3	0	1	1	0	0	1	1
330802001-2018-00487	4	1	3	0	1	1	0	0	1	1
330802001-2018-00488	4	2	1	0	1	1	0	0	1	1
330802001-2018-00489	4	1	7	0	1	1	0	0	6	0
330802001-2018-00491	2	1	2	0	2	1	0	0	2	1
330802001-2018-00493	4	2	1	0	1	1	0	0	1	1
330802001-2018-00494	2	2	3	0	1	1	0	0	1	1
330802001-2018-00496	4	1	1	0	3	1	0	0	1	1
330802001-2018-00497	3	2	1	0	1	1	0	0	1	1
330802001-2018-00500	4	2	1	0	1	1	0	0	1	1
330802001-2018-00502	2	1	1	0	1	1	0	0	1	1
330802001-2018-00504	2	2	1	0	1	2	0	0	1	1
330802001-2018-00508	2	2	1	0	2	1	0	0	2	1
330802001-2018-00509	2	1	6	0	1	1	0	0	1	1
330802001-2018-00510	3	1	1	0	2	1	0	0	2	1
330802001-2018-00511	2	2	1	0	2	1	0	1	2	1
330802001-2018-00513	4	2	1	0	1	1	1	0	1	1
330802001-2018-00514	3	2	7	0	2	1	0	0	6	0
330802001-2018-00515	2	2	1	0	2	1	0	0	2	1
330802001-2018-00516	4	1	1	0	2	1	0	0	2	1
330802001-2018-00518	4	2	1	0	1	1	1	0	2	1
330802001-2018-00519	2	1	6	0	1	1	0	0	1	1
330802001-2018-00520	3	2	1	1	1	1	1	0	6	0
330802001-2018-00521	3	2	1	0	1	1	0	0	1	1
330802001-2018-00523	4	1	1	0	1	1	1	0	1	1
330802001-2018-00524	3	2	7	0	1	1	0	0	6	0
330802001-2018-00525	3	2	7	0	3	1	0	0	1	1
330802001-2018-00527	3	2	2	0	2	2	0	0	6	0
330802001-2018-00528	3	2	2	1	1	1	1	0	1	1
330802001-2018-00529	3	1	1	0	1	1	1	0	1	1
330802001-2018-00530	3	2	3	0	1	1	1	1	1	1
330802001-2018-00531	4	1	1	0	1	1	0	0	1	1
330802001-2018-00532	2	1	7	0	1	1	1	0	1	1
330802001-2018-00533	2	2	6	0	2	1	0	1	2	1
330802001-2018-00534	2	2	2	0	2	1	0	0	2	1
330802001-2018-00535	4	2	1	0	1	1	0	0	1	1
330802001-2018-00536	3	2	1	0	1	1	0	1	2	1
330802001-2018-00537	4	2	1	0	1	1	0	0	1	1
330802001-2018-00538	4	1	1	0	3	1	0	0	2	1
330802001-2018-00542	4	2	3	0	1	1	0	0	1	1
330802001-2018-00544	4	1	7	0	1	1	0	1	1	1
330802001-2018-00545	4	2	7	0	1	1	0	0	1	1
330802001-2018-00546	4	2	1	0	1	1	0	0	1	1
330802001-2018-00547	4	2	1	0	1	1	1	0	1	1
330802001-2018-00549	2	2	5	0	2	1	0	0	2	1
330802001-2018-00550	3	2	1	0	1	1	1	0	1	1
330802001-2018-00551	2	2	7	0	1	1	0	1	1	1
330802001-2018-00552	4	2	1	0	2	1	0	0	6	0
330802001-2018-00553	4	1	3	0	1	1	0	0	6	0
330802001-2018-00554	4	2	1	0	1	1	0	0	4	0
330802001-2018-00555	2	1	2	0	2	1	0	0	2	1
330802001-2018-00556	2	1	2	0	2	1	0	1	6	0
330802001-2018-00557	4	1	7	0	1	1	0	0	1	1
330802001-2018-00558	2	2	1	0	1	1	0	0	1	1
330802001-2018-00560	4	1	1	0	2	1	0	0	2	1
330802001-2018-00561	3	2	2	0	1	1	0	0	1	1
330802001-2018-00562	2	2	7	0	2	1	1	0	2	1
330802001-2018-00563	2	2	1	0	1	1	0	0	4	0
330802001-2018-00564	3	2	2	0	2	1	0	0	2	1
330802001-2018-00567	4	1	1	0	1	1	0	0	1	1
330802001-2018-00568	3	2	3	0	2	1	0	0	6	0
330802001-2018-00570	4	2	1	0	1	1	1	0	6	0
330802001-2018-00573	2	2	2	0	1	1	0	0	1	1
330802001-2018-00576	2	2	6	0	2	1	0	0	2	1
330802001-2018-00578	2	2	1	0	2	1	0	0	2	1
330802001-2018-00579	4	2	3	0	1	1	0	0	1	1
330802001-2018-00581	4	2	1	0	1	1	0	0	4	0
330802001-2018-00582	4	2	3	0	1	1	0	1	1	1
330802001-2018-00583	4	2	1	0	1	1	0	0	6	0
330802001-2018-00585	2	1	3	0	2	1	0	0	2	1
330803001-2018-00028	4	2	1	0	3	1	0	1	2	1
330803001-2018-00030	2	2	2	0	3	1	0	1	2	1
330803001-2018-00031	2	2	5	0	2	1	0	1	2	1
330803001-2018-00032	2	2	2	0	2	1	0	1	2	1
330803001-2018-00033	4	2	1	0	2	1	0	1	2	1
330803001-2018-00034	4	2	1	0	1	1	0	1	1	1
330803001-2018-00035	2	1	1	0	2	1	0	1	2	1
330803001-2018-00037	3	2	1	0	3	1	0	1	2	1
330803001-2018-00039	4	2	1	0	2	1	0	1	2	1
330803001-2018-00040	3	2	7	1	1	2	0	1	1	1
330803001-2018-00044	3	2	1	0	2	1	0	1	1	1
330803001-2018-00046	4	2	1	0	1	1	0	0	1	1
330803001-2018-00051	4	2	1	0	1	2	0	0	1	1
330803001-2018-00052	2	2	7	0	2	1	0	1	2	1
330803001-2018-00053	3	2	1	0	2	1	0	1	2	1
330803001-2018-00057	4	2	1	0	3	1	0	1	6	0
330803001-2018-00058	4	2	1	0	3	1	0	1	2	1
330803001-2018-00059	4	1	1	0	1	1	0	1	1	1
330803001-2018-00060	4	2	1	0	2	2	0	1	2	1
330803001-2018-00063	3	2	1	0	2	2	0	1	2	1
330822000-2018-00156	2	2	1	0	3	1	0	1	2	1
330822000-2018-00157	4	2	1	0	2	1	0	1	2	1
330822000-2018-00158	4	1	1	0	1	1	0	1	1	1
330822000-2018-00159	4	2	1	0	1	1	1	0	4	0
330822000-2018-00161	4	2	3	0	1	2	0	0	1	1
330822000-2018-00162	3	2	1	0	1	1	0	1	1	1
330822000-2018-00163	4	1	1	0	3	1	0	1	2	1
330822000-2018-00164	3	2	3	0	2	1	0	1	2	1
330822000-2018-00165	4	1	1	0	1	1	0	1	1	1
330822000-2018-00166	3	1	3	0	1	1	0	1	1	1
330822000-2018-00168	4	2	1	0	1	1	0	1	1	1
330822000-2018-00169	4	2	1	0	3	1	0	1	2	1
330822000-2018-00170	2	2	1	0	3	1	0	1	2	1
330822000-2018-00172	4	1	1	0	1	1	0	1	1	1
330822000-2018-00173	3	2	1	0	1	1	0	1	1	1
330822000-2018-00174	2	2	5	0	1	1	1	1	2	1
330822000-2018-00175	4	1	1	0	2	1	0	1	2	1
330822000-2018-00176	4	2	1	0	1	1	0	1	1	1
330822000-2018-00177	3	2	1	0	1	1	0	1	1	1
330822000-2018-00178	4	1	1	0	1	1	0	1	4	0
330822000-2018-00179	2	2	1	0	3	1	0	1	2	1
330822000-2018-00180	4	2	1	0	1	1	0	1	4	0
330822000-2018-00181	4	1	1	0	1	1	0	1	1	1
330822000-2018-00182	4	2	3	0	1	1	1	1	1	1
330822000-2018-00183	4	2	1	0	2	1	0	1	2	1
330822000-2018-00184	2	2	1	0	2	1	0	1	2	1
330822000-2018-00185	2	2	1	0	1	1	0	1	1	1
330822000-2018-00187	4	2	3	0	1	1	0	1	6	0
330822000-2018-00188	4	2	1	0	1	1	0	0	1	1
330822000-2018-00191	3	1	1	0	2	1	0	1	2	1
330822000-2018-00192	2	2	1	0	3	1	0	1	2	1
330822000-2018-00193	4	2	1	0	1	1	0	1	1	1
330822000-2018-00195	3	2	1	0	2	1	0	1	2	1
330822000-2018-00196	4	2	1	0	1	1	1	1	1	1
330822000-2018-00198	3	2	1	0	1	1	1	1	1	1
330822000-2018-00199	4	1	1	0	3	1	0	1	2	1
330822000-2018-00200	3	2	3	0	1	1	1	1	2	1
330822000-2018-00201	4	2	1	0	3	1	0	1	6	0
330822000-2018-00202	4	1	1	0	1	1	0	1	1	1
330822000-2018-00203	3	2	1	0	1	1	1	0	1	1
330822000-2018-00204	2	2	3	0	3	1	0	0	2	1
330822000-2018-00205	4	2	3	0	1	1	1	1	1	1
330822000-2018-00206	4	2	1	0	3	1	0	1	2	1
330822000-2018-00207	3	2	1	0	2	1	0	1	2	1
330822000-2018-00208	4	2	1	0	1	1	0	1	4	0
330822000-2018-00209	4	2	1	0	2	1	0	1	2	1
330822000-2018-00210	3	2	2	0	1	1	0	1	1	1
330822000-2018-00211	2	2	3	0	2	1	0	1	2	1
330822000-2018-00212	2	2	1	0	2	1	0	1	6	0
330822000-2018-00213	3	1	1	0	1	1	0	1	1	1
330822000-2018-00214	3	2	1	0	3	1	0	1	2	1
330822000-2018-00215	3	1	1	0	1	1	0	1	1	1
330822000-2018-00216	4	2	1	0	1	1	1	1	2	1
330822000-2018-00217	4	1	1	0	1	1	0	1	4	0
330822000-2018-00218	3	2	1	0	1	1	0	1	1	1
330822000-2018-00219	4	2	1	0	2	1	0	1	2	1
330822000-2018-00221	3	2	1	0	2	1	0	1	2	1
330822000-2018-00222	3	2	1	0	1	1	1	1	1	1
330822000-2018-00223	2	1	5	0	2	1	0	0	2	1
330822000-2018-00225	4	2	1	0	3	1	0	1	2	1
330822000-2018-00226	4	1	1	0	1	1	1	1	1	1
330822000-2018-00227	3	2	1	0	1	1	0	1	1	1
330822000-2018-00228	4	2	3	0	1	1	0	1	1	1
330822000-2018-00229	3	1	1	0	3	1	0	1	2	1
330822000-2018-00230	3	2	1	0	1	1	0	1	1	1
330822000-2018-00231	3	2	1	0	1	1	0	1	1	1
330822000-2018-00232	4	1	1	0	2	1	0	1	2	1
330822000-2018-00234	2	1	6	0	2	1	0	1	2	1
330822000-2018-00239	3	1	1	0	1	1	0	1	1	1
330822000-2018-00240	2	1	1	1	2	1	0	1	2	1
330822000-2018-00241	3	2	1	0	1	1	0	1	1	1
330822000-2018-00243	3	1	1	0	1	1	1	1	1	1
330822000-2018-00244	3	1	1	0	2	1	0	1	2	1
330822000-2018-00248	4	2	1	0	1	1	0	0	1	1
330822000-2018-00249	3	1	2	0	2	1	0	1	2	1
330822000-2018-00250	2	2	1	0	1	1	1	1	1	1
330822000-2018-00252	4	1	1	0	1	1	0	1	1	1
330822000-2018-00253	2	1	1	0	2	1	0	1	2	1
330822000-2018-00254	2	2	1	0	3	2	0	1	2	1
330822000-2018-00255	3	2	3	0	3	1	0	1	2	1
330822000-2018-00256	2	1	2	0	2	1	0	1	2	1
330822000-2018-00257	4	2	1	0	1	1	0	1	1	1
330822000-2018-00258	3	2	1	0	1	1	0	1	1	1
330822000-2018-00261	3	1	7	0	2	2	0	1	2	1
330822000-2018-00262	4	2	1	0	1	1	0	0	4	0
330822000-2018-00263	4	2	1	0	1	1	0	0	1	1
330822000-2018-00264	2	1	1	0	2	1	0	1	2	1
330822000-2018-00265	3	2	1	0	2	1	0	1	2	1
330822000-2018-00266	4	2	3	0	1	1	1	1	1	1
330822000-2018-00267	4	2	3	0	2	1	0	1	2	1
330822000-2018-00268	2	2	3	0	2	1	0	1	2	1
330822000-2018-00270	4	2	1	0	1	1	0	1	1	1
330822000-2018-00271	3	2	1	0	2	1	0	1	2	1
330822000-2018-00272	4	2	3	0	3	1	0	1	2	1
330822000-2018-00273	4	2	1	0	2	1	0	1	2	1
330822000-2018-00274	2	2	2	0	1	1	0	0	6	0
330822000-2018-00275	4	2	1	0	2	1	1	1	2	1
330822000-2018-00276	4	1	1	0	3	1	0	1	2	1
330822000-2018-00277	4	2	1	0	2	2	0	1	2	1
330822000-2018-00279	3	1	1	0	1	1	1	1	1	1
330822000-2018-00281	3	2	1	0	2	1	0	1	2	1
330822000-2018-00282	4	1	3	0	1	1	0	1	1	1
330822000-2018-00284	4	1	1	0	1	2	0	0	1	1
330822000-2018-00287	2	2	1	0	1	1	0	1	1	1
330822000-2018-00288	3	2	5	0	1	1	1	1	1	1
330822000-2018-00290	3	2	1	0	3	1	0	1	2	1
330822000-2018-00292	3	2	1	0	2	1	0	0	2	1
330822000-2018-00294	4	1	1	0	1	1	0	1	1	1
330822000-2018-00295	4	2	1	0	1	1	0	1	1	1
330822000-2018-00296	4	1	1	0	1	1	0	1	6	0
330822000-2018-00297	3	2	3	0	2	1	0	1	2	1
330822000-2018-00298	3	2	1	0	2	1	0	1	2	1
330822000-2018-00300	3	2	1	0	1	1	0	1	1	1
330822000-2018-00301	3	2	1	0	2	1	0	1	2	1
330822000-2018-00302	4	2	1	0	1	1	1	0	1	1
330824000-2018-00114	3	2	1	0	1	1	0	1	1	1
330824000-2018-00116	4	2	1	0	2	1	0	1	2	1
330824000-2018-00117	4	2	1	0	2	1	0	1	2	1
330824000-2018-00123	4	2	1	0	1	1	0	1	1	1
330824000-2018-00130	4	2	1	0	1	1	0	1	1	1
330824000-2018-00131	4	2	1	0	1	1	0	1	1	1
330824000-2018-00134	3	1	1	0	2	1	0	0	2	1
330824000-2018-00135	2	2	1	0	2	1	0	0	2	1
330824000-2018-00137	3	1	1	0	2	1	0	0	2	1
330824000-2018-00142	3	2	1	0	1	1	0	0	1	1
330824000-2018-00145	2	2	1	0	2	1	0	1	2	1
330824000-2018-00150	2	1	1	0	1	1	0	1	1	1
330824000-2018-00151	3	2	1	0	2	1	1	0	2	1
330824000-2018-00154	4	2	1	0	1	1	0	0	1	1
330824000-2018-00156	3	2	1	0	1	1	0	1	1	1
330824000-2018-00157	4	2	1	0	2	1	0	1	2	1
330824000-2018-00159	3	2	1	0	1	1	0	1	6	0
330824000-2018-00160	3	2	1	0	2	2	0	0	2	1
330824000-2018-00161	4	1	1	0	2	1	0	1	2	1
330824000-2018-00163	3	2	1	0	2	1	0	1	2	1
330824000-2018-00164	3	1	1	0	1	1	0	1	1	1
330824000-2018-00166	3	1	1	0	2	1	0	0	2	1
330824000-2018-00168	2	1	1	0	1	1	0	0	1	1
330824000-2018-00169	3	1	3	0	1	1	1	1	1	1
330824000-2018-00170	2	1	2	0	1	1	0	1	1	1
330824000-2018-00171	3	2	1	0	1	1	0	1	3	0
330824000-2018-00172	4	2	3	0	1	1	0	1	1	1
330824000-2018-00173	3	2	3	0	1	1	0	1	1	1
330824000-2018-00174	2	2	1	0	2	2	0	1	2	1
330824000-2018-00175	2	1	1	0	2	1	0	1	2	1
330824000-2018-00176	3	2	1	0	2	1	0	1	2	1
330824000-2018-00178	4	2	1	0	1	1	0	1	1	1
330824000-2018-00180	4	2	1	0	3	1	0	1	2	1
330824000-2018-00181	3	2	1	0	1	1	0	1	1	1
330824000-2018-00182	4	1	1	0	1	1	0	1	1	1
330824000-2018-00184	3	2	1	0	1	1	0	1	4	0
330824000-2018-00185	3	2	2	0	1	1	0	1	1	1
330824000-2018-00186	4	2	3	0	1	1	0	1	1	1
330824000-2018-00187	4	2	1	0	1	1	0	1	1	1
330824000-2018-00191	3	2	1	0	2	1	0	1	2	1
330824000-2018-00192	4	2	3	0	1	2	0	1	1	1
330825003-2018-00093	4	1	1	0	1	1	0	0	1	1
330825003-2018-00095	2	2	1	0	1	2	0	1	1	1
330825003-2018-00096	3	1	1	0	3	1	0	1	2	1
330825003-2018-00097	3	1	1	0	1	1	0	1	1	1
330825003-2018-00098	4	2	1	0	1	1	0	1	1	1
330825003-2018-00099	2	2	1	0	2	1	0	1	2	1
330825003-2018-00100	4	2	1	0	1	1	0	1	1	1
330825003-2018-00101	3	2	1	0	2	1	0	1	2	1
330825003-2018-00103	3	1	3	0	1	1	0	1	2	1
330825003-2018-00105	4	2	1	1	3	1	0	1	2	1
330825003-2018-00106	2	1	1	0	2	1	0	1	2	1
330825003-2018-00107	4	2	1	0	1	1	0	1	4	0
330825003-2018-00108	4	1	3	0	1	1	0	1	1	1
330825003-2018-00111	4	2	3	0	2	1	0	1	2	1
330825003-2018-00112	4	2	1	0	2	2	0	0	2	1
330825003-2018-00114	4	2	1	0	1	1	0	0	1	1
330825003-2018-00118	2	2	1	0	1	1	0	1	1	1
330825003-2018-00120	3	2	1	0	1	1	0	1	1	1
330825003-2018-00122	4	1	1	0	1	1	0	1	1	1
330825003-2018-00123	2	2	1	0	2	1	0	1	4	0
330825003-2018-00124	3	1	1	0	1	2	0	1	1	1
330825003-2018-00128	4	1	1	0	1	1	0	0	1	1
330825003-2018-00129	3	2	1	0	2	1	0	1	2	1
330825003-2018-00130	4	2	1	0	1	2	0	0	1	1
330825003-2018-00131	4	2	1	0	3	1	0	0	2	1
330825003-2018-00132	3	1	1	0	2	2	0	1	2	1
330825003-2018-00134	4	2	1	0	1	2	0	1	1	1
330825003-2018-00135	2	1	1	0	3	1	0	1	2	1
330825003-2018-00137	3	1	2	1	3	1	0	1	2	1
330825003-2018-00140	2	2	5	0	3	1	0	0	2	1
330825003-2018-00142	4	2	1	0	1	1	0	0	1	1
330825003-2018-00143	4	1	1	1	1	1	0	1	2	1
330825003-2018-00144	2	2	1	0	1	1	0	0	1	1
330825003-2018-00145	3	2	1	0	1	1	0	1	2	1
330825003-2018-00147	2	1	2	0	2	1	0	1	2	1
330825003-2018-00148	4	2	1	0	1	1	0	1	1	1
330825003-2018-00149	2	1	1	1	1	1	0	0	1	1
330825003-2018-00150	4	2	1	0	1	2	0	0	1	1
330825003-2018-00151	3	2	1	1	1	2	0	0	1	1
330825003-2018-00154	2	1	1	0	1	1	0	1	1	1
330825003-2018-00156	3	2	1	1	3	1	0	0	2	1
330825003-2018-00157	4	2	1	0	1	1	0	1	1	1
330825003-2018-00158	3	2	1	0	3	1	0	0	2	1
330825003-2018-00159	3	1	3	0	2	1	0	0	2	1
330825003-2018-00160	4	1	1	0	1	1	0	1	1	1
330825003-2018-00162	4	2	1	0	1	1	0	0	1	1
330825003-2018-00167	4	2	1	0	1	1	0	1	1	1
330825003-2018-00168	2	1	5	0	3	1	0	0	2	1
330825003-2018-00171	4	2	3	1	1	1	0	0	4	0
330825003-2018-00172	3	2	5	0	1	1	0	1	1	1
330825003-2018-00175	4	2	1	0	1	1	0	1	4	0
330825003-2018-00176	4	2	1	0	1	1	0	1	1	1
330825003-2018-00177	3	2	1	0	1	1	0	1	1	1
330825003-2018-00178	3	2	2	1	1	1	0	0	1	1
330825003-2018-00179	4	2	1	0	1	1	0	1	1	1
330825003-2018-00180	4	2	1	0	1	1	0	1	1	1
330825003-2018-00181	4	2	1	0	1	1	0	1	1	1
330825003-2018-00182	2	2	5	0	2	1	0	1	2	1
330825003-2018-00183	3	1	5	1	1	1	0	1	1	1
330825003-2018-00184	4	2	1	0	2	1	0	1	2	1
330825003-2018-00185	4	2	3	0	1	1	0	1	2	1
330825003-2018-00186	2	1	1	0	1	1	0	1	1	1
330825003-2018-00187	2	1	1	0	1	1	0	1	1	1
330825003-2018-00188	4	2	3	1	1	1	0	1	1	1
330825003-2018-00189	4	2	3	1	3	1	0	1	2	1
330881002-2018-00162	3	1	1	0	2	1	0	0	4	0
330881002-2018-00195	3	1	1	0	3	1	0	0	1	1
330881002-2018-00196	4	2	1	0	2	1	0	0	2	1
330881002-2018-00199	4	2	1	0	1	1	0	0	1	1
330881002-2018-00200	3	2	1	0	3	1	0	0	2	1
330881002-2018-00201	4	2	1	0	2	1	0	0	2	1
330881002-2018-00202	3	2	7	0	2	1	0	0	2	1
330881002-2018-00205	2	1	7	0	2	1	0	1	2	1
330881002-2018-00206	2	1	2	0	2	1	0	1	2	1
330881002-2018-00208	3	1	3	0	1	1	0	1	1	1
330881002-2018-00209	4	2	1	0	1	1	0	0	1	1
330881002-2018-00210	4	2	1	0	1	1	1	0	1	1
330881002-2018-00212	4	2	1	0	1	2	0	0	1	1
330881002-2018-00214	4	2	1	0	1	1	0	0	3	0
330881002-2018-00217	2	2	6	0	2	1	0	1	2	1
330881002-2018-00219	2	1	6	0	1	1	0	0	1	1
330881002-2018-00225	4	2	1	0	1	1	0	0	1	1
330881002-2018-00226	4	2	1	0	1	1	0	0	1	1
330881002-2018-00227	3	1	1	0	2	1	0	0	2	1
330881002-2018-00230	2	2	1	0	1	2	0	1	1	1
330881002-2018-00234	2	2	7	0	1	1	1	1	1	1
330881002-2018-00241	2	2	5	0	2	1	0	0	2	1
330881002-2018-00244	3	2	2	0	2	1	0	0	2	1
330881002-2018-00245	4	2	1	0	1	1	0	0	1	1
330881002-2018-00248	3	1	1	0	2	1	0	0	2	1
330881002-2018-00252	4	1	1	0	2	1	0	0	2	1
330881002-2018-00254	4	1	5	0	2	1	0	1	2	1
330881002-2018-00259	4	2	1	0	1	1	0	1	4	0
330881002-2018-00260	4	2	1	0	3	1	0	1	2	1
330881002-2018-00262	2	2	5	0	2	1	0	1	2	1
330881002-2018-00263	2	1	2	0	1	1	0	1	1	1
330881002-2018-00264	4	2	1	0	1	1	0	1	3	0
330881002-2018-00265	3	2	1	0	1	1	0	1	1	1
330881002-2018-00266	4	2	1	0	2	1	0	1	2	1
330881002-2018-00267	3	2	2	0	1	1	0	0	4	0
330881002-2018-00268	2	2	1	0	1	1	0	0	1	1
330881002-2018-00271	1	1	6	0	2	1	0	0	2	1
330881002-2018-00273	2	2	1	0	1	1	0	1	1	1
330881002-2018-00274	3	2	7	0	2	1	0	0	2	1
330881002-2018-00275	3	2	1	0	2	1	0	1	2	1
330881002-2018-00277	4	2	1	0	1	1	0	1	1	1
330881002-2018-00278	4	2	1	0	1	1	1	1	1	1
330881002-2018-00280	4	2	1	0	3	1	0	1	2	1
330881002-2018-00282	2	1	6	0	2	1	0	0	6	0
330881002-2018-00284	3	2	2	0	3	1	0	1	2	1
330881002-2018-00286	2	2	2	0	1	1	0	1	6	0
330881002-2018-00287	4	2	1	0	2	1	0	0	2	1
330881002-2018-00289	4	2	1	0	1	1	0	1	1	1
330881002-2018-00292	3	2	1	0	1	1	0	1	1	1
330881002-2018-00293	4	2	1	0	2	1	0	1	2	1
330881002-2018-00295	4	2	1	0	1	2	0	1	1	1
330881002-2018-00296	3	2	1	0	1	1	0	1	1	1
330881002-2018-00297	4	1	1	0	1	2	0	1	1	1
330881002-2018-00298	3	2	2	0	2	1	0	1	2	1
330881002-2018-00299	4	2	1	0	1	1	0	1	1	1
330881002-2018-00300	4	2	1	0	1	1	1	1	1	1
330881002-2018-00301	3	2	5	0	1	1	0	1	1	1
330881002-2018-00302	3	1	1	0	1	1	0	1	1	1
330881002-2018-00303	4	2	1	0	3	1	0	1	2	1
330881002-2018-00304	2	1	7	0	1	1	0	1	1	1
330881002-2018-00305	2	2	1	1	1	1	0	1	1	1
330881002-2018-00306	2	2	5	0	1	1	0	1	1	1
330881002-2018-00308	4	2	1	0	1	1	1	1	1	1
330881002-2018-00309	4	2	1	0	2	1	0	1	2	1
330881002-2018-00310	4	2	1	0	1	1	0	1	1	1
330881002-2018-00311	2	2	2	1	1	1	0	1	1	1
330881002-2018-00312	4	2	1	0	1	1	0	0	4	0
330881002-2018-00314	3	2	1	0	3	1	0	1	2	1
330881002-2018-00316	3	2	1	0	2	1	0	1	2	1
330881002-2018-00317	2	2	6	0	2	1	0	1	2	1
330881002-2018-00318	3	1	1	0	2	1	0	1	2	1
330881002-2018-00320	4	2	1	0	1	1	0	1	1	1
330881002-2018-00321	4	2	1	0	1	1	1	1	1	1
330881002-2018-00322	4	2	1	0	2	1	0	1	2	1
330881002-2018-00323	2	1	2	0	2	1	1	1	2	1
330881002-2018-00324	2	2	1	0	2	1	0	1	2	1
330881002-2018-00331	3	2	3	0	2	1	0	0	2	1
330881002-2018-00332	2	1	7	0	2	2	0	1	2	1
330881002-2018-00333	2	2	5	0	2	1	0	1	3	0
330881002-2018-00334	3	2	1	0	1	1	0	1	1	1
330881002-2018-00337	3	2	1	0	2	1	0	0	2	1
330881002-2018-00339	1	1	6	1	2	1	0	1	2	1
330881002-2018-00341	3	2	1	0	1	1	0	1	1	1
330881002-2018-00342	4	2	1	0	1	1	1	0	1	1
330881002-2018-00344	2	2	2	0	1	1	0	1	1	1
330881002-2018-00345	4	2	5	1	1	1	0	1	1	1
330881002-2018-00346	3	1	1	0	2	1	0	1	2	1
330881002-2018-00348	4	2	1	0	3	1	0	1	2	1
330881002-2018-00349	2	1	3	0	2	1	0	1	2	1
330881002-2018-00350	2	2	7	0	3	1	0	0	2	1
330881002-2018-00351	3	2	1	0	1	1	0	1	1	1
330881002-2018-00352	3	2	1	0	1	1	0	1	2	1
330881002-2018-00353	2	2	2	0	3	1	0	1	2	1
330881002-2018-00354	3	1	1	0	2	1	0	0	2	1
330881002-2018-00355	4	2	1	0	1	1	0	1	4	0
330881002-2018-00356	4	2	1	0	1	1	0	1	1	1
330881002-2018-00357	3	2	1	0	2	1	0	1	2	1
330881002-2018-00359	4	1	1	0	1	1	0	1	1	1
330881002-2018-00360	2	1	2	0	2	1	0	1	2	1
330881002-2018-00361	3	2	2	0	1	1	0	1	1	1
330881002-2018-00362	4	2	1	0	2	1	0	1	2	1
330881002-2018-00363	4	2	1	0	2	1	0	1	2	1
330881002-2018-00365	2	2	2	0	2	1	0	1	2	1
640121001-2018-00051	2	2	3	0	3	1	0	0	2	1
640121001-2018-00052	3	2	7	0	2	1	0	1	2	1
640121001-2018-00053	2	2	6	0	3	1	0	0	2	1
640121001-2018-00054	3	2	1	0	1	1	0	0	4	0
640121001-2018-00055	4	1	5	0	2	1	0	0	2	1
640121001-2018-00056	4	1	3	0	1	1	0	0	1	1
640121001-2018-00057	4	2	1	0	1	1	0	0	1	1
640121001-2018-00058	4	2	1	0	1	1	0	0	1	1
640121001-2018-00059	4	1	1	0	2	1	0	0	2	1
640121001-2018-00060	2	1	6	0	3	1	0	1	2	1
640121001-2018-00061	3	1	1	0	2	1	0	0	2	1
640121001-2018-00062	2	2	1	0	1	1	0	0	1	1
640121001-2018-00063	4	2	1	0	3	1	1	0	2	1
640121001-2018-00064	3	2	1	0	2	1	0	0	2	1
640121001-2018-00065	4	2	1	0	1	1	0	0	1	1
640121001-2018-00066	4	1	1	0	1	1	0	0	1	1
640121001-2018-00067	4	1	3	0	1	1	0	0	1	1
640121001-2018-00069	4	2	1	0	1	1	1	0	4	0
640121001-2018-00070	4	1	1	0	1	1	0	0	1	1
640121001-2018-00071	4	1	1	0	1	1	0	1	1	1
640121001-2018-00072	2	2	5	0	2	1	0	1	2	1
640121001-2018-00073	2	2	1	0	2	1	0	1	2	1
640121001-2018-00075	2	2	5	0	3	1	0	1	2	1
640121001-2018-00076	3	1	1	0	2	1	0	1	2	1
640121001-2018-00077	3	2	1	0	2	1	0	0	2	1
640121001-2018-00078	3	2	1	0	2	1	0	0	2	1
640121001-2018-00079	4	2	1	0	3	1	0	0	2	1
640121001-2018-00080	3	2	1	0	3	1	0	0	2	1
640121001-2018-00081	4	2	1	0	1	1	0	0	1	1
640121001-2018-00082	3	1	1	0	3	1	0	1	2	1
640121001-2018-00083	4	1	1	0	3	1	0	0	2	1
640121001-2018-00084	4	2	1	0	2	2	0	0	4	0
640121001-2018-00085	3	2	1	0	1	1	0	0	1	1
640121001-2018-00086	4	2	3	0	3	1	0	0	2	1
640121001-2018-00087	3	2	1	0	2	1	0	0	2	1
640121001-2018-00088	3	1	1	1	2	1	0	0	2	1
640121001-2018-00089	3	2	1	0	2	1	0	0	2	1
640121001-2018-00090	4	2	1	0	3	1	0	0	4	0
640121001-2018-00091	4	2	1	0	3	1	0	0	2	1
640121001-2018-00092	2	1	1	0	1	1	0	0	1	1
640121001-2018-00093	2	2	2	0	2	1	0	0	2	1
640121001-2018-00094	4	1	1	0	2	1	0	0	2	1
640121001-2018-00095	3	2	1	0	2	1	0	0	2	1
640121001-2018-00096	3	1	1	0	2	1	0	0	3	0
640121001-2018-00097	4	1	1	0	1	1	0	0	1	1
640121001-2018-00098	3	2	1	0	1	1	0	0	1	1
640121001-2018-00099	4	2	1	0	1	1	0	0	1	1
640121001-2018-00100	2	2	5	0	3	1	0	0	2	1
640121001-2018-00101	4	2	1	0	3	1	0	0	2	1
640121001-2018-00102	4	1	1	0	2	1	0	0	2	1
640121001-2018-00103	2	2	5	0	3	1	0	0	2	1
640121001-2018-00104	2	2	1	0	1	1	0	0	1	1
640121001-2018-00105	4	2	1	0	3	1	0	0	2	1
640121001-2018-00106	4	2	1	0	2	1	0	0	2	1
640121001-2018-00107	2	1	5	0	2	1	0	0	2	1
640121001-2018-00108	4	2	1	0	3	1	0	0	2	1
640181001-2018-00065	4	1	1	0	1	1	0	0	1	1
640181001-2018-00066	2	2	1	0	2	1	0	0	2	1
640181001-2018-00067	4	2	1	0	2	1	0	0	2	1
640181001-2018-00068	4	2	1	0	2	1	0	0	2	1
640181001-2018-00069	4	2	5	0	2	2	0	0	2	1
640181001-2018-00070	2	1	5	0	1	2	0	0	1	1
640181001-2018-00071	4	2	5	0	1	2	0	0	4	0
640181001-2018-00072	4	1	1	0	1	2	0	0	1	1
640181001-2018-00073	4	2	1	0	1	1	0	1	1	1
640181001-2018-00074	4	2	3	0	1	1	0	1	4	0
640181001-2018-00075	2	1	3	0	3	1	0	0	2	1
640181001-2018-00076	4	1	5	0	1	1	0	1	1	1
640181001-2018-00077	4	1	1	0	1	2	0	0	4	0
640181001-2018-00078	2	2	1	0	1	2	0	0	1	1
640181001-2018-00079	4	1	5	0	2	2	0	0	2	1
640181001-2018-00080	3	2	1	0	2	2	0	0	2	1
640181001-2018-00081	3	1	5	0	3	1	0	0	2	1
640181001-2018-00082	4	2	1	0	2	1	0	0	2	1
640181001-2018-00083	4	1	1	0	3	1	0	0	4	0
640181001-2018-00084	2	2	1	0	3	1	0	0	2	1
640181001-2018-00086	4	2	1	0	1	1	0	0	1	1
640181001-2018-00087	4	1	1	0	1	1	0	0	1	1
640181001-2018-00089	4	1	1	0	2	2	0	0	2	1
640181001-2018-00090	2	1	2	0	1	1	0	0	1	1
640181001-2018-00091	4	1	1	0	1	1	0	1	1	1
640181001-2018-00092	2	1	1	0	2	1	0	1	2	1
640181001-2018-00093	4	2	2	0	1	1	0	1	6	0
640181001-2018-00095	4	2	1	0	1	1	0	0	6	0
640181001-2018-00096	4	2	5	0	2	1	0	0	2	1
640181001-2018-00097	3	2	7	0	2	2	0	1	2	1
640181001-2018-00098	2	2	2	0	1	1	0	0	1	1
640181001-2018-00099	4	2	1	0	2	1	0	0	2	1
640181001-2018-00100	4	2	3	0	2	1	0	1	2	1
640181001-2018-00101	2	1	6	0	2	1	0	0	2	1
640181001-2018-00102	3	2	3	0	3	1	0	0	2	1
640181001-2018-00103	3	2	7	0	1	1	0	0	1	1
640181001-2018-00104	4	2	5	0	2	1	0	0	2	1
640181001-2019-00012	4	2	1	0	1	1	0	0	1	1
640202001-2018-00054	4	2	3	0	1	1	0	1	1	1
640202001-2018-00057	3	2	3	0	2	1	0	0	2	1
640202001-2018-00059	2	2	2	0	1	1	0	1	1	1
640202001-2018-00061	4	1	5	0	2	1	0	0	2	1
640202001-2018-00062	2	1	5	0	1	1	0	1	1	1
640202001-2018-00065	2	2	2	0	2	1	0	1	3	0
640202001-2018-00066	3	2	5	0	3	1	0	1	2	1
640202001-2018-00067	2	2	5	0	2	1	0	1	2	1
640202001-2018-00068	3	2	2	0	2	1	0	1	2	1
640202001-2018-00069	3	1	5	0	2	1	0	1	2	1
640202001-2018-00071	2	2	5	0	1	2	0	1	3	0
640202001-2018-00072	2	2	6	0	1	1	0	1	1	1
640202001-2018-00073	2	1	5	0	1	1	0	1	1	1
640202001-2018-00075	2	1	6	1	1	1	0	1	1	1
640202001-2018-00079	3	2	5	0	2	1	0	1	2	1
640202001-2018-00080	3	2	7	0	1	1	0	1	1	1
640202001-2018-00081	3	2	5	1	2	1	0	1	2	1
640202001-2018-00086	3	1	7	0	2	1	0	1	2	1
640202001-2018-00087	2	2	6	0	1	1	0	1	1	1
640202001-2018-00088	3	2	2	0	1	1	0	1	1	1
640202001-2018-00091	2	1	7	1	1	1	0	1	1	1
640202001-2018-00094	3	2	5	0	1	1	0	1	1	1
640202001-2018-00096	2	1	2	0	2	1	0	1	2	1
640202001-2018-00097	3	1	1	1	2	1	0	1	2	1
640221001-2018-00028	4	1	1	0	1	1	0	1	1	1
640221001-2018-00030	3	1	1	0	2	1	0	1	2	1
640221001-2018-00031	3	1	1	0	1	1	0	1	4	0
640221001-2018-00032	4	2	3	0	1	1	0	1	1	1
640221001-2018-00033	4	1	1	0	1	1	0	1	1	1
640221001-2018-00034	2	1	5	0	2	1	0	1	2	1
640221001-2018-00035	4	2	1	0	1	1	0	1	1	1
640221001-2018-00037	4	1	1	0	1	1	0	0	1	1
640221001-2018-00038	4	2	1	0	1	1	0	0	1	1
640221001-2018-00039	2	2	1	0	1	1	0	1	1	1
640221001-2018-00040	3	2	1	1	2	1	0	1	2	1
640221001-2018-00041	4	2	1	1	2	1	0	0	2	1
640221001-2018-00042	2	1	6	0	1	2	0	1	1	1
640221001-2018-00043	4	1	3	0	1	1	0	1	2	1
640221001-2018-00044	4	1	1	0	1	1	0	1	4	0
640221001-2018-00045	4	1	1	0	1	1	0	1	1	1
640221001-2018-00046	4	2	1	0	1	1	0	1	1	1
640221001-2018-00047	4	2	1	0	1	1	0	1	1	1
640221001-2018-00048	2	2	1	0	1	1	0	1	1	1
640221001-2018-00050	4	1	1	0	2	1	0	1	2	1
640221001-2018-00051	3	2	1	0	2	1	0	1	2	1
640221001-2018-00052	4	2	1	0	1	1	0	1	1	1
640323005-2018-00034	3	1	1	0	1	1	0	1	1	1
640323005-2018-00037	3	2	1	0	1	1	0	1	1	1
640323005-2018-00044	4	1	5	0	1	1	0	1	1	1
640323005-2018-00045	4	1	1	1	1	1	0	1	1	1
640323005-2018-00046	3	1	5	1	2	1	0	1	2	1
640323005-2018-00047	2	1	5	0	1	1	0	1	1	1
640323005-2018-00048	3	2	1	0	2	1	0	1	2	1
640323005-2018-00049	4	2	5	0	2	1	0	1	2	1
640323005-2018-00050	4	1	1	0	1	1	0	1	1	1
640323005-2018-00051	4	2	1	0	1	1	0	1	1	1
640323005-2018-00052	3	1	3	0	1	1	0	1	1	1
640323005-2018-00053	3	1	1	1	1	1	0	1	1	1
640323005-2018-00054	4	2	5	0	1	1	0	1	4	0
640323005-2018-00055	4	2	1	0	1	1	0	1	1	1
640323005-2018-00056	4	2	1	1	1	1	1	1	1	1

## Sheet: codebook
Field name	Field label	Field type	Field length	Field values	Value labels
age	Patient’s age by group	I	1	1	<15
				2	15-44
				3	45-64
				4	>=65
sex	Patient’s sex	I	1	1	Female
				2	Male
				9	Not recorded
occupation	Patient’s occupation	I	1	1	Farmers and herdsmen
				2	Semi-skilled employee
				3	Salary employee
				4	Non-salary employee
				5	Unemployed
				6	Studying
				7	Others
migrant	Patient’s migrant status	I	1	1	yes
				0	no
classifi	Case classification by lab	I	1	1	Bacteriologically confirmed TB case
				2	Clinically diagnosed TB case
				3	Pleurisy
category	Classification based on history of previous TB treatment	I	1	1	New patient
				2	Retreated patient
delay	Treatment initiation delay	I	1	1	yes
				0	no
EMMgroup	EMM group or no EMM group	I	1	1	EMM group
				0	No EMM group
treatcome	treatment outcomes	I	1	1	Cured
				2	Treatment completed
				3	Treatment failed
				4	Died
				5	Lost to follow-up
				6	Not evaluated
				7	Still on treatment
unfavcome	Favourable and Unfavourable outcomes	I	1	1	Unfavourable outcomes
				0	Favourable outcomes
